# Supplementary material for: 1-(Piperidin-1-yl)-3-(2,4,6-trimethyl­phen­yl)propan-2-ol
Source: Acta Crystallogr Sect E Struct Rep Online. 2011 Feb 26;67(Pt 3):o739. doi: 10.1107/S1600536811006568 (PMC3052162; doi:10.1107/S1600536811006568)
Supplement: Supplementary file 1 [file e-67-0o739-sup1.cif]

##############################################################################
###                                                                        ###
###        Electronic paper (Acta Crystallographica Section E)             ###
###                                                                        ###
##############################################################################
#                                                                            #
# This CIF contains the data in a paper accepted for publication in Acta     #
# Crystallographica Section E. It conforms to the requirements of Notes      #
# for Authors for Section E, and has been peer reviewed under the auspices   #
# of the IUCr Commission on Journals.                                        #
#                                                                            #
# Full details of the Crystallographic Information File format               #
# are given in the paper "The Crystallographic Information File (CIF):       #
# a New Standard Archive File for Crystallography" by S. R. Hall, F. H.      #
# Allen and I. D. Brown [Acta Cryst. (1991), A47, 655-685].                  #
#                                                                            #
# The current version of the core CIF dictionary is obtainable from          #
# ftp://ftp.iucr.org/pub/cif_core.dic. The current version number is 2.4.    #
#                                                                            #
# Software is freely available for graphical display of the structure(s) in  #
# this CIF.  For information consult the CIF home page http://www.iucr.org/  #
# cif/home.html                                                              #
#                                                                            #
# This file may be used for bona fide research purposes within the           #
# scientific community so long as proper attribution is given to the journal # 
# article from which it was obtained.                                        #
#                                                                            #
##############################################################################
                                             
data_global
_audit_creation_method     SHELXL-97
_journal_date_recd_electronic     2011-02-20
_journal_date_accepted     2011-02-21
_journal_name_full     'Acta Crystallographica, Section E'
_journal_year     2011
_journal_volume     67
_journal_issue      3
_journal_page_first     o739
_journal_page_last     o739
_journal_paper_category     QO
_journal_coeditor_code     BT5478
_publ_contact_author
;
     Dr. Seik Weng Ng
     Department of Chemistry
     University of Malaya
     50603 Kuala Lumpur
     Malaysia
;
_publ_contact_author_email     seikweng@um.edu.my
_publ_contact_author_fax     '03 7967 4193'
_publ_contact_author_phone     '03 7967 6778'
_publ_section_title
;
1-(Piperidin-1-yl)-3-(2,4,6-trimethylphenyl)propan-2-ol
;
loop_
    _publ_author_name
    _publ_author_address
    'Maharramov, Abel M.'
;
     Department of Organic Chemistry
     Baku State University
    Baku
     Azerbaijan
;
    'Khalilov, Ali N.'
;
     Department of Organic Chemistry
     Baku State University
    Baku
     Azerbaijan
;
    'Gurbanov, Atash V.'
;
     Department of Organic Chemistry
     Baku State University
     Baku
     Azerbaijan
;
    'Allahverdiyev, Mirze A.'
;
     Department of Organic Chemistry
     Baku State University
     Baku
     Azerbaijan
;
    'Ng, Seik Weng'
;
     Department of Chemistry
     University of Malaya
     50603 Kuala Lumpur
     Malaysia
;
_publ_section_synopsis     .
data_I
_audit_creation_method     SHELXL-97
_chemical_name_systematic
;
1-(Piperidin-1-yl)-3-(2,4,6-trimethylphenyl)propan-2-ol
;
_chemical_name_common     ?
_chemical_formula_moiety     'C17 H27 N O'
_chemical_formula_sum     'C17 H27 N O'
_chemical_formula_iupac     'C17 H27 N O'
_chemical_formula_weight     261.40
_chemical_melting_point     ?
_symmetry_cell_setting     monoclinic
_symmetry_space_group_name_H-M     'P 21/c'
_symmetry_space_group_name_Hall     '-P 2ybc'
loop_
    _symmetry_equiv_pos_as_xyz
    'x, y, z'
    '-x, y+1/2, -z+1/2'
    '-x, -y, -z'
    'x, -y-1/2, z-1/2'
_cell_length_a     11.7992(12)
_cell_length_b     8.0940(8)
_cell_length_c     17.0196(17)
_cell_angle_alpha     90.00
_cell_angle_beta     107.4890(10)
_cell_angle_gamma     90.00
_cell_volume     1550.3(3)
_cell_formula_units_Z     4
_cell_measurement_reflns_used     1896
_cell_measurement_theta_min     2.8
_cell_measurement_theta_max     29.2
_cell_measurement_temperature     100(2)
_exptl_crystal_description     Prism
_exptl_crystal_colour     Colorless
_exptl_crystal_size_max     0.30
_exptl_crystal_size_mid     0.20
_exptl_crystal_size_min     0.20
_exptl_crystal_density_diffrn     1.120
_exptl_crystal_density_meas     ?
_exptl_crystal_density_method     'not measured'
_exptl_crystal_F_000     576
_exptl_absorpt_coefficient_mu     0.068
_exptl_absorpt_correction_type     none
_diffrn_ambient_temperature     100(2)
_diffrn_radiation_type     MoK\a
_diffrn_radiation_wavelength     0.71073
_diffrn_radiation_source     'fine-focus sealed tube'
_diffrn_radiation_monochromator     graphite
_diffrn_measurement_device_type     'Bruker APEXII'
_diffrn_measurement_method     '\f and \w'
_diffrn_detector_area_resol_mean     ?
_diffrn_reflns_number     6615
_diffrn_reflns_av_R_equivalents     0.0164
_diffrn_reflns_av_sigmaI/netI     0.0250
_diffrn_reflns_theta_min     2.51
_diffrn_reflns_theta_max     27.50
_diffrn_reflns_theta_full     27.50
_diffrn_measured_fraction_theta_max     0.992
_diffrn_measured_fraction_theta_full     0.992
_diffrn_reflns_limit_h_min     -13
_diffrn_reflns_limit_h_max     15
_diffrn_reflns_limit_k_min     -8
_diffrn_reflns_limit_k_max     10
_diffrn_reflns_limit_l_min     -15
_diffrn_reflns_limit_l_max     22
_diffrn_standards_number     0
_diffrn_standards_interval_count     0
_diffrn_standards_interval_time     0
_diffrn_standards_decay_%     0
_reflns_number_total     3537
_reflns_number_gt     2964
_reflns_threshold_expression     I>2\s(I)
_refine_ls_structure_factor_coef     Fsqd
_refine_ls_matrix_type     full
_refine_ls_R_factor_all     0.0493
_refine_ls_R_factor_gt     0.0395
_refine_ls_wR_factor_gt     0.1018
_refine_ls_wR_factor_ref     0.1100
_refine_ls_goodness_of_fit_ref     1.015
_refine_ls_restrained_S_all     1.015
_refine_ls_number_reflns     3537
_refine_ls_number_parameters     179
_refine_ls_number_restraints     1
_refine_ls_hydrogen_treatment     mixed
_refine_ls_weighting_scheme     calc
_refine_ls_weighting_details
         'calc w=1/[\s^2^(Fo^2^)+(0.0565P)^2^+0.4799P] where P=(Fo^2^+2Fc^2^)/3'
_atom_sites_solution_hydrogens     geom
_atom_sites_solution_primary     direct
_atom_sites_solution_secondary     difmap
_refine_ls_shift/su_max     0.001
_refine_ls_shift/su_mean     0.001
_refine_diff_density_max     0.360
_refine_diff_density_min     -0.185
_refine_ls_extinction_method     none
_refine_ls_extinction_coef     ?
loop_
    _atom_type_symbol
    _atom_type_description
    _atom_type_scat_dispersion_real
    _atom_type_scat_dispersion_imag
    _atom_type_scat_source
    'C' 'C' 0.0033 0.0016
                         'International Tables Vol C Tables 4.2.6.8 and 6.1.1.4'
    'H' 'H' 0.0000 0.0000
                         'International Tables Vol C Tables 4.2.6.8 and 6.1.1.4'
    'N' 'N' 0.0061 0.0033
                         'International Tables Vol C Tables 4.2.6.8 and 6.1.1.4'
    'O' 'O' 0.0106 0.0060
                         'International Tables Vol C Tables 4.2.6.8 and 6.1.1.4'
_computing_data_collection     'APEX2 (Bruker, 2005)'
_computing_cell_refinement     'SAINT (Bruker, 2005)'
_computing_data_reduction     'SAINT (Bruker, 2005)'
_computing_structure_solution     'SHELXS97 (Sheldrick, 2008)'
_computing_structure_refinement     'SHELXL97 (Sheldrick, 2008)'
_computing_molecular_graphics     'X-SEED (Barbour, 2001)'
_computing_publication_material     'publCIF (Westrip, 2010)'
loop_
    _atom_site_type_symbol
    _atom_site_label
    _atom_site_fract_x
    _atom_site_fract_y
    _atom_site_fract_z
    _atom_site_U_iso_or_equiv
    _atom_site_adp_type
    _atom_site_calc_flag
    _atom_site_refinement_flags
    _atom_site_occupancy
    _atom_site_disorder_assembly
    _atom_site_disorder_group
    O O1 0.42350(7) 0.36548(10) 0.53159(5) 0.0213(2) Uani d D 1 . .
    H H1 0.4165(15) 0.373(2) 0.4804(6) 0.042(5) Uiso d D 1 . .
    N N1 0.54620(8) 0.67399(12) 0.62908(6) 0.0164(2) Uani d . 1 . .
    C C1 0.64459(10) 0.66941(15) 0.70653(7) 0.0196(2) Uani d . 1 . .
    H H1A 0.6716 0.5539 0.7190 0.023 Uiso calc R 1 . .
    H H1B 0.6161 0.7100 0.7522 0.023 Uiso calc R 1 . .
    C C2 0.74826(10) 0.77528(15) 0.70081(7) 0.0219(3) Uani d . 1 . .
    H H2A 0.7807 0.7296 0.6580 0.026 Uiso calc R 1 . .
    H H2B 0.8121 0.7723 0.7541 0.026 Uiso calc R 1 . .
    C C3 0.70960(11) 0.95379(15) 0.67944(7) 0.0229(3) Uani d . 1 . .
    H H3A 0.7759 1.0172 0.6697 0.027 Uiso calc R 1 . .
    H H3B 0.6890 1.0054 0.7261 0.027 Uiso calc R 1 . .
    C C4 0.60210(11) 0.95923(15) 0.60243(7) 0.0225(3) Uani d . 1 . .
    H H4A 0.5717 1.0738 0.5930 0.027 Uiso calc R 1 . .
    H H4B 0.6263 0.9249 0.5540 0.027 Uiso calc R 1 . .
    C C5 0.50422(10) 0.84561(14) 0.61153(7) 0.0196(2) Uani d . 1 . .
    H H5A 0.4751 0.8863 0.6568 0.024 Uiso calc R 1 . .
    H H5B 0.4369 0.8481 0.5601 0.024 Uiso calc R 1 . .
    C C6 0.44843(10) 0.56903(15) 0.63656(7) 0.0194(2) Uani d . 1 . .
    H H6A 0.4001 0.6329 0.6644 0.023 Uiso calc R 1 . .
    H H6B 0.4825 0.4734 0.6721 0.023 Uiso calc R 1 . .
    C C7 0.36711(10) 0.50483(14) 0.55465(7) 0.0173(2) Uani d . 1 . .
    H H7 0.3549 0.5928 0.5116 0.021 Uiso calc R 1 . .
    C C8 0.24722(10) 0.45733(15) 0.56663(7) 0.0186(2) Uani d . 1 . .
    H H8A 0.2625 0.3806 0.6140 0.022 Uiso calc R 1 . .
    H H8B 0.2107 0.5583 0.5813 0.022 Uiso calc R 1 . .
    C C9 0.15852(10) 0.37740(14) 0.49344(7) 0.0162(2) Uani d . 1 . .
    C C10 0.08491(10) 0.47543(14) 0.43015(7) 0.0170(2) Uani d . 1 . .
    C C11 -0.00046(10) 0.40041(14) 0.36511(7) 0.0177(2) Uani d . 1 . .
    H H11 -0.0496 0.4676 0.3226 0.021 Uiso calc R 1 . .
    C C12 -0.01591(10) 0.22964(14) 0.36054(7) 0.0175(2) Uani d . 1 . .
    C C13 0.05775(10) 0.13441(14) 0.42312(7) 0.0178(2) Uani d . 1 . .
    H H13 0.0488 0.0177 0.4209 0.021 Uiso calc R 1 . .
    C C14 0.14458(10) 0.20477(14) 0.48924(7) 0.0172(2) Uani d . 1 . .
    C C15 0.21904(11) 0.09380(15) 0.55627(7) 0.0229(3) Uani d . 1 . .
    H H15A 0.2038 -0.0219 0.5394 0.034 Uiso calc R 1 . .
    H H15B 0.1984 0.1125 0.6072 0.034 Uiso calc R 1 . .
    H H15C 0.3034 0.1187 0.5657 0.034 Uiso calc R 1 . .
    C C16 -0.11163(11) 0.15251(15) 0.29073(7) 0.0245(3) Uani d . 1 . .
    H H16A -0.0934 0.0354 0.2861 0.037 Uiso calc R 1 . .
    H H16B -0.1153 0.2092 0.2391 0.037 Uiso calc R 1 . .
    H H16C -0.1884 0.1627 0.3015 0.037 Uiso calc R 1 . .
    C C17 0.09396(11) 0.66162(14) 0.43230(8) 0.0213(3) Uani d . 1 . .
    H H17A 0.0326 0.7081 0.3851 0.032 Uiso calc R 1 . .
    H H17B 0.1726 0.6948 0.4297 0.032 Uiso calc R 1 . .
    H H17C 0.0825 0.7028 0.4835 0.032 Uiso calc R 1 . .
loop_
    _atom_site_aniso_label
    _atom_site_aniso_U_11
    _atom_site_aniso_U_22
    _atom_site_aniso_U_33
    _atom_site_aniso_U_12
    _atom_site_aniso_U_13
    _atom_site_aniso_U_23
    O1 0.0219(4) 0.0226(4) 0.0206(4) 0.0023(3) 0.0080(4) -0.0009(3)
    N1 0.0141(4) 0.0170(5) 0.0163(5) -0.0008(4) 0.0017(4) 0.0007(4)
    C1 0.0176(5) 0.0214(6) 0.0169(5) -0.0004(4) 0.0010(4) 0.0011(4)
    C2 0.0172(6) 0.0247(6) 0.0214(6) -0.0025(5) 0.0022(4) -0.0019(5)
    C3 0.0249(6) 0.0212(6) 0.0227(6) -0.0065(5) 0.0074(5) -0.0038(5)
    C4 0.0275(6) 0.0180(5) 0.0216(6) -0.0005(5) 0.0066(5) 0.0007(5)
    C5 0.0189(6) 0.0187(5) 0.0194(6) 0.0029(4) 0.0028(4) 0.0000(4)
    C6 0.0185(6) 0.0233(6) 0.0164(5) -0.0042(4) 0.0050(4) -0.0009(4)
    C7 0.0161(5) 0.0185(5) 0.0169(5) -0.0018(4) 0.0045(4) -0.0011(4)
    C8 0.0175(5) 0.0210(5) 0.0179(5) -0.0027(4) 0.0064(4) -0.0035(4)
    C9 0.0142(5) 0.0177(5) 0.0180(5) -0.0015(4) 0.0067(4) -0.0027(4)
    C10 0.0167(5) 0.0156(5) 0.0205(6) -0.0002(4) 0.0083(4) -0.0012(4)
    C11 0.0157(5) 0.0185(5) 0.0186(5) 0.0011(4) 0.0048(4) 0.0012(4)
    C12 0.0158(5) 0.0193(5) 0.0181(5) -0.0018(4) 0.0059(4) -0.0024(4)
    C13 0.0192(6) 0.0140(5) 0.0214(6) -0.0017(4) 0.0079(5) -0.0014(4)
    C14 0.0164(5) 0.0174(5) 0.0187(5) 0.0009(4) 0.0068(4) 0.0015(4)
    C15 0.0227(6) 0.0204(6) 0.0236(6) 0.0005(5) 0.0040(5) 0.0033(5)
    C16 0.0256(6) 0.0236(6) 0.0209(6) -0.0052(5) 0.0017(5) -0.0025(5)
    C17 0.0226(6) 0.0152(5) 0.0261(6) -0.0010(4) 0.0072(5) -0.0009(4)
loop_
    _geom_bond_atom_site_label_1
    _geom_bond_atom_site_label_2
    _geom_bond_site_symmetry_2
    _geom_bond_distance
    _geom_bond_publ_flag
    O1 C7 . 1.4233(14) ?
    O1 H1 . 0.852(9) ?
    N1 C6 . 1.4687(14) ?
    N1 C1 . 1.4720(14) ?
    N1 C5 . 1.4749(14) ?
    C1 C2 . 1.5205(16) ?
    C1 H1A . 0.9900 ?
    C1 H1B . 0.9900 ?
    C2 C3 . 1.5258(17) ?
    C2 H2A . 0.9900 ?
    C2 H2B . 0.9900 ?
    C3 C4 . 1.5262(17) ?
    C3 H3A . 0.9900 ?
    C3 H3B . 0.9900 ?
    C4 C5 . 1.5203(17) ?
    C4 H4A . 0.9900 ?
    C4 H4B . 0.9900 ?
    C5 H5A . 0.9900 ?
    C5 H5B . 0.9900 ?
    C6 C7 . 1.5265(15) ?
    C6 H6A . 0.9900 ?
    C6 H6B . 0.9900 ?
    C7 C8 . 1.5375(15) ?
    C7 H7 . 1.0000 ?
    C8 C9 . 1.5106(15) ?
    C8 H8A . 0.9900 ?
    C8 H8B . 0.9900 ?
    C9 C14 . 1.4062(15) ?
    C9 C10 . 1.4079(16) ?
    C10 C11 . 1.3923(15) ?
    C10 C17 . 1.5104(15) ?
    C11 C12 . 1.3933(16) ?
    C11 H11 . 0.9500 ?
    C12 C13 . 1.3883(16) ?
    C12 C16 . 1.5068(15) ?
    C13 C14 . 1.3955(16) ?
    C13 H13 . 0.9500 ?
    C14 C15 . 1.5092(16) ?
    C15 H15A . 0.9800 ?
    C15 H15B . 0.9800 ?
    C15 H15C . 0.9800 ?
    C16 H16A . 0.9800 ?
    C16 H16B . 0.9800 ?
    C16 H16C . 0.9800 ?
    C17 H17A . 0.9800 ?
    C17 H17B . 0.9800 ?
    C17 H17C . 0.9800 ?
loop_
    _geom_angle_atom_site_label_1
    _geom_angle_atom_site_label_2
    _geom_angle_atom_site_label_3
    _geom_angle_site_symmetry_1
    _geom_angle_site_symmetry_3
    _geom_angle
    _geom_angle_publ_flag
    C7 O1 H1 . . 108.5(12) ?
    C6 N1 C1 . . 109.65(9) ?
    C6 N1 C5 . . 109.73(9) ?
    C1 N1 C5 . . 109.36(9) ?
    N1 C1 C2 . . 111.20(9) ?
    N1 C1 H1A . . 109.4 ?
    C2 C1 H1A . . 109.4 ?
    N1 C1 H1B . . 109.4 ?
    C2 C1 H1B . . 109.4 ?
    H1A C1 H1B . . 108.0 ?
    C1 C2 C3 . . 111.12(10) ?
    C1 C2 H2A . . 109.4 ?
    C3 C2 H2A . . 109.4 ?
    C1 C2 H2B . . 109.4 ?
    C3 C2 H2B . . 109.4 ?
    H2A C2 H2B . . 108.0 ?
    C2 C3 C4 . . 110.11(10) ?
    C2 C3 H3A . . 109.6 ?
    C4 C3 H3A . . 109.6 ?
    C2 C3 H3B . . 109.6 ?
    C4 C3 H3B . . 109.6 ?
    H3A C3 H3B . . 108.2 ?
    C5 C4 C3 . . 110.84(10) ?
    C5 C4 H4A . . 109.5 ?
    C3 C4 H4A . . 109.5 ?
    C5 C4 H4B . . 109.5 ?
    C3 C4 H4B . . 109.5 ?
    H4A C4 H4B . . 108.1 ?
    N1 C5 C4 . . 111.78(9) ?
    N1 C5 H5A . . 109.3 ?
    C4 C5 H5A . . 109.3 ?
    N1 C5 H5B . . 109.3 ?
    C4 C5 H5B . . 109.3 ?
    H5A C5 H5B . . 107.9 ?
    N1 C6 C7 . . 114.35(9) ?
    N1 C6 H6A . . 108.7 ?
    C7 C6 H6A . . 108.7 ?
    N1 C6 H6B . . 108.7 ?
    C7 C6 H6B . . 108.7 ?
    H6A C6 H6B . . 107.6 ?
    O1 C7 C6 . . 107.70(9) ?
    O1 C7 C8 . . 111.31(9) ?
    C6 C7 C8 . . 108.36(9) ?
    O1 C7 H7 . . 109.8 ?
    C6 C7 H7 . . 109.8 ?
    C8 C7 H7 . . 109.8 ?
    C9 C8 C7 . . 115.77(9) ?
    C9 C8 H8A . . 108.3 ?
    C7 C8 H8A . . 108.3 ?
    C9 C8 H8B . . 108.3 ?
    C7 C8 H8B . . 108.3 ?
    H8A C8 H8B . . 107.4 ?
    C14 C9 C10 . . 119.03(10) ?
    C14 C9 C8 . . 120.59(10) ?
    C10 C9 C8 . . 120.32(10) ?
    C11 C10 C9 . . 119.67(10) ?
    C11 C10 C17 . . 118.91(10) ?
    C9 C10 C17 . . 121.40(10) ?
    C10 C11 C12 . . 121.89(11) ?
    C10 C11 H11 . . 119.1 ?
    C12 C11 H11 . . 119.1 ?
    C13 C12 C11 . . 117.82(10) ?
    C13 C12 C16 . . 121.53(10) ?
    C11 C12 C16 . . 120.64(10) ?
    C12 C13 C14 . . 122.05(10) ?
    C12 C13 H13 . . 119.0 ?
    C14 C13 H13 . . 119.0 ?
    C13 C14 C9 . . 119.52(10) ?
    C13 C14 C15 . . 119.10(10) ?
    C9 C14 C15 . . 121.35(10) ?
    C14 C15 H15A . . 109.5 ?
    C14 C15 H15B . . 109.5 ?
    H15A C15 H15B . . 109.5 ?
    C14 C15 H15C . . 109.5 ?
    H15A C15 H15C . . 109.5 ?
    H15B C15 H15C . . 109.5 ?
    C12 C16 H16A . . 109.5 ?
    C12 C16 H16B . . 109.5 ?
    H16A C16 H16B . . 109.5 ?
    C12 C16 H16C . . 109.5 ?
    H16A C16 H16C . . 109.5 ?
    H16B C16 H16C . . 109.5 ?
    C10 C17 H17A . . 109.5 ?
    C10 C17 H17B . . 109.5 ?
    H17A C17 H17B . . 109.5 ?
    C10 C17 H17C . . 109.5 ?
    H17A C17 H17C . . 109.5 ?
    H17B C17 H17C . . 109.5 ?
loop_
    _geom_torsion_atom_site_label_1
    _geom_torsion_atom_site_label_2
    _geom_torsion_atom_site_label_3
    _geom_torsion_atom_site_label_4
    _geom_torsion_site_symmetry_1
    _geom_torsion_site_symmetry_2
    _geom_torsion_site_symmetry_3
    _geom_torsion_site_symmetry_4
    _geom_torsion
    _geom_torsion_publ_flag
    C6 N1 C1 C2 . . . . 179.35(9) ?
    C5 N1 C1 C2 . . . . -60.29(12) ?
    N1 C1 C2 C3 . . . . 57.57(13) ?
    C1 C2 C3 C4 . . . . -52.80(13) ?
    C2 C3 C4 C5 . . . . 52.23(13) ?
    C6 N1 C5 C4 . . . . -179.48(9) ?
    C1 N1 C5 C4 . . . . 60.20(12) ?
    C3 C4 C5 N1 . . . . -56.81(13) ?
    C1 N1 C6 C7 . . . . -155.49(10) ?
    C5 N1 C6 C7 . . . . 84.37(12) ?
    N1 C6 C7 O1 . . . . 81.03(12) ?
    N1 C6 C7 C8 . . . . -158.46(9) ?
    O1 C7 C8 C9 . . . . -56.80(13) ?
    C6 C7 C8 C9 . . . . -175.04(10) ?
    C7 C8 C9 C14 . . . . 98.81(13) ?
    C7 C8 C9 C10 . . . . -84.00(13) ?
    C14 C9 C10 C11 . . . . 0.41(16) ?
    C8 C9 C10 C11 . . . . -176.83(10) ?
    C14 C9 C10 C17 . . . . 178.63(10) ?
    C8 C9 C10 C17 . . . . 1.39(16) ?
    C9 C10 C11 C12 . . . . 0.14(17) ?
    C17 C10 C11 C12 . . . . -178.12(11) ?
    C10 C11 C12 C13 . . . . -0.52(17) ?
    C10 C11 C12 C16 . . . . 178.08(10) ?
    C11 C12 C13 C14 . . . . 0.34(16) ?
    C16 C12 C13 C14 . . . . -178.24(11) ?
    C12 C13 C14 C9 . . . . 0.20(17) ?
    C12 C13 C14 C15 . . . . 178.26(10) ?
    C10 C9 C14 C13 . . . . -0.57(16) ?
    C8 C9 C14 C13 . . . . 176.66(10) ?
    C10 C9 C14 C15 . . . . -178.59(10) ?
    C8 C9 C14 C15 . . . . -1.36(16) ?
loop_
    _geom_hbond_atom_site_label_D
    _geom_hbond_atom_site_label_H
    _geom_hbond_atom_site_label_A
    _geom_hbond_site_symmetry_A
    _geom_hbond_distance_DH
    _geom_hbond_distance_HA
    _geom_hbond_distance_DA
    _geom_hbond_angle_DHA
    _geom_hbond_publ_flag
    O1 H1 N1 3_666 0.850(10)
                           2.070(10)
                                   2.8800(10)
                                            157.6(16) yes
