# Supplementary material for: 1-(Piperidin-1-yl)-3-(2,4,6-trimethyl­phen­yl)propan-2-ol
Source: Acta Crystallogr Sect E Struct Rep Online. 2011 Feb 26;67(Pt 3):o739. doi: 10.1107/S1600536811006568 (PMC3052162; doi:10.1107/S1600536811006568)
Supplement: Supplementary file 2 [file e-67-0o739-Isup2.hkl]

# 
# h,k,l, Fc-squared, Fo-squared, sigma(Fo-squared) and status flag 
# 
data_I
_shelx_title '  P21/c' 
_shelx_refln_list_code          4 
_shelx_F_calc_maximum      214.07 
_exptl_crystal_F_000       576.00 
_reflns_d_resolution_high  0.7697 
 
loop_ 
 _symmetry_equiv_pos_as_xyz 
 'x, y, z' 
 '-x, y+1/2, -z+1/2' 
 '-x, -y, -z' 
 'x, -y-1/2, z-1/2' 
 
_cell_length_a    11.7992 
_cell_length_b     8.0940 
_cell_length_c    17.0196 
_cell_angle_alpha  90.000 
_cell_angle_beta  107.489 
_cell_angle_gamma  90.000 
 
_shelx_F_squared_multiplier     1.000 
 
loop_ 
 _refln_index_h 
 _refln_index_k 
 _refln_index_l 
 _refln_F_squared_calc 
 _refln_F_squared_meas 
 _refln_F_squared_sigma 
 _refln_observed_status 
   2   0   0     2794.83     2774.14     34.83 o 
   3   0   0      239.10      225.93      4.58 o 
   4   0   0        1.20       -0.60      0.69 o 
   5   0   0      275.99      276.06      6.20 o 
   6   0   0      860.03      766.62     13.18 o 
   7   0   0       57.15       55.54      3.33 o 
   8   0   0      304.15      286.88      7.86 o 
   9   0   0      178.44      172.46      6.43 o 
  10   0   0       56.43       61.19      4.58 o 
  11   0   0      218.01      211.26      8.19 o 
  12   0   0      140.84      154.56      7.54 o 
  13   0   0      146.58      146.84      7.86 o 
  14   0   0      163.07      177.41      9.02 o 
   1   1   0     8216.90     8264.20     57.60 o 
   2   1   0     2124.79     2018.70     14.86 o 
   3   1   0      279.28      257.63      3.91 o 
   4   1   0     1845.65     1815.01     17.39 o 
   5   1   0      160.45      150.60      4.81 o 
   6   1   0        0.48        0.45      0.74 o 
   7   1   0       23.12       23.16      1.71 o 
   8   1   0       91.63       87.29      3.17 o 
   9   1   0      175.28      169.77      4.55 o 
  10   1   0       42.98       38.69      3.03 o 
  11   1   0      617.73      608.99     24.93 o 
  12   1   0      244.87      250.65     10.43 o 
  13   1   0      121.84      126.14      8.19 o 
  14   1   0       22.16       21.81      3.82 o 
   0   2   0      334.27      322.40      3.72 o 
   1   2   0     1249.64     1300.07     10.03 o 
   2   2   0      642.03      672.30      4.99 o 
   3   2   0      940.41      964.37      8.06 o 
   4   2   0       26.43       34.15      1.42 o 
   5   2   0       16.43       12.03      1.69 o 
   6   2   0      452.86      506.44      6.95 o 
   7   2   0      217.66      250.59      4.81 o 
   8   2   0       77.90       80.81      3.05 o 
   9   2   0       43.23       33.08      3.28 o 
  10   2   0       97.58      109.43      4.05 o 
  11   2   0       19.43       21.12      2.51 o 
  12   2   0       22.57       26.19      2.94 o 
  13   2   0       69.55       73.49      6.34 o 
  14   2   0        3.28       -0.23      3.79 o 
   1   3   0      951.99      982.16     10.48 o 
   2   3   0        6.09       14.79      0.86 o 
   3   3   0        1.15       -0.32      0.42 o 
   4   3   0      167.05      186.91      2.72 o 
   5   3   0      135.31      139.68      2.55 o 
   6   3   0      367.38      390.87      8.93 o 
   7   3   0        0.23        0.26      0.97 o 
   8   3   0      226.81      233.02      4.97 o 
   9   3   0      125.82      134.98      4.12 o 
  10   3   0        8.79        6.29      2.73 o 
  11   3   0       23.65       23.22      3.98 o 
  12   3   0       37.83       35.43      4.86 o 
  13   3   0       24.38       17.57      4.58 o 
  14   3   0        4.07       -2.36      3.84 o 
   0   4   0      871.08      862.52      9.19 o 
   1   4   0      124.58      146.39      2.47 o 
   2   4   0     1126.17     1207.73     10.49 o 
   3   4   0      850.74      889.04      8.48 o 
   4   4   0       25.66       25.18      1.70 o 
   5   4   0        0.35       -0.41      0.65 o 
   6   4   0        8.51        7.35      1.12 o 
   7   4   0       45.16       38.90      3.47 o 
   8   4   0      248.29      250.81      8.32 o 
   9   4   0       53.66       51.47      4.44 o 
  10   4   0        6.51        5.73      2.87 o 
  11   4   0       34.94       30.57      4.44 o 
  12   4   0       17.25       14.75      4.30 o 
  13   4   0       40.34       56.70      6.34 o 
   1   5   0      288.86      279.29      3.87 o 
   2   5   0      490.14      468.66      5.55 o 
   3   5   0      635.17      664.33      7.24 o 
   4   5   0      532.73      571.38      6.76 o 
   5   5   0       21.09       22.09      1.52 o 
   6   5   0       37.49       40.71      2.06 o 
   7   5   0     1540.63     1492.69     14.56 o 
   8   5   0       18.77       24.10      4.49 o 
   9   5   0      106.37      103.13      4.25 o 
  10   5   0       15.77       12.98      2.44 o 
  11   5   0       92.06      111.60      7.21 o 
  12   5   0       16.85       22.89      4.86 o 
   0   6   0      576.50      551.05     11.79 o 
   1   6   0      199.91      188.06      4.50 o 
   2   6   0      274.05      287.06      5.77 o 
   3   6   0       66.68       55.23      2.19 o 
   4   6   0     1031.70     1036.89     12.83 o 
   5   6   0      638.37      641.68      7.95 o 
   6   6   0       31.11       37.66      2.17 o 
   7   6   0      401.24      400.88      6.46 o 
   8   6   0        0.13        0.47      1.68 o 
   9   6   0       40.81       38.18      3.12 o 
  10   6   0        1.15        1.94      1.98 o 
  11   6   0       26.45       25.07      3.18 o 
  12   6   0        4.76        1.86      2.40 o 
   1   7   0       14.75       14.25      1.78 o 
   2   7   0      398.88      410.10      7.57 o 
   3   7   0       33.57       34.98      2.53 o 
   4   7   0       31.07       36.06      2.63 o 
   5   7   0       21.31       15.98      3.01 o 
   6   7   0       15.18       11.95      1.69 o 
   7   7   0        2.26        0.33      1.31 o 
   8   7   0        4.88        6.91      1.74 o 
   9   7   0       34.56       25.57      6.87 o 
  10   7   0       18.78       20.25      3.33 o 
   0   8   0       20.49       13.64      2.82 o 
   1   8   0      170.05      138.16      4.66 o 
   2   8   0       38.20       31.22      2.63 o 
   3   8   0       35.22       29.27      2.57 o 
   4   8   0       10.86        6.42      1.85 o 
   5   8   0       69.83       69.43      4.12 o 
   6   8   0        3.80        4.60      1.78 o 
   7   8   0       20.85       27.07      3.63 o 
   8   8   0        0.02        1.88      2.52 o 
   9   8   0       43.44       41.44      5.18 o 
   1   9   0       30.04       34.39      2.86 o 
   2   9   0       36.91       39.47      4.19 o 
   3   9   0       75.20       73.88      3.91 o 
   4   9   0        1.30       -0.97      1.50 o 
   5   9   0      155.11      176.06      5.88 o 
   6   9   0        0.42        1.55      2.34 o 
   7   9   0        0.00       -0.62      1.88 o 
   0  10   0      135.73      141.98      7.77 o 
   1  10   0       49.50       62.36      3.94 o 
   2  10   0       28.61       30.39      3.12 o 
   3  10   0        2.02        3.38      2.13 o 
   4  10   0        2.90        5.21      2.54 o 
 -14   1   1        1.34       -1.84      2.40 o 
 -13   1   1        9.17        7.16      2.55 o 
 -12   1   1       55.68       60.38      3.68 o 
 -11   1   1      573.91      554.74     13.81 o 
 -10   1   1      310.87      280.41      6.14 o 
  -9   1   1      253.29      262.68      5.57 o 
  -8   1   1      518.12      521.21     11.08 o 
  -7   1   1      144.17      132.94      3.43 o 
  -6   1   1      162.88      164.24      4.76 o 
  -5   1   1      726.47      718.06      9.85 o 
  -4   1   1      689.18      661.10      7.48 o 
  -3   1   1      108.23      118.17      2.20 o 
  -2   1   1      631.60      610.66      5.15 o 
  -1   1   1      293.70      270.19      4.67 o 
   0   1   1     3436.29     3507.64     25.91 o 
   1   1   1      684.98      672.98      8.19 o 
   2   1   1     4840.12     4785.80     41.88 o 
   3   1   1      295.16      313.63      6.73 o 
   4   1   1      173.95      176.79      3.17 o 
   5   1   1      275.78      327.17      4.99 o 
   6   1   1      120.65      123.04      3.12 o 
   7   1   1       79.98       74.62      2.76 o 
   8   1   1      304.63      302.61      5.83 o 
   9   1   1      167.50      162.10      8.07 o 
  10   1   1       99.28       95.82      5.83 o 
  11   1   1      613.72      605.84     10.21 o 
  12   1   1      335.05      357.46      7.99 o 
  13   1   1       97.40      100.52      7.75 o 
  14   1   1        0.74       -0.62      2.58 o 
 -14   2   1       85.70       85.01      6.98 o 
 -13   2   1      305.35      305.38     11.19 o 
 -12   2   1       21.89       19.54      2.67 o 
 -11   2   1        0.28        2.86      1.78 o 
 -10   2   1       62.89       53.26      3.05 o 
  -9   2   1      370.60      370.07      6.77 o 
  -8   2   1       20.77       25.99      1.93 o 
  -7   2   1       19.82       23.66      1.65 o 
  -6   2   1        8.08       10.30      1.13 o 
  -5   2   1     1089.59     1194.04     39.94 o 
  -4   2   1     1268.64     1351.97     13.87 o 
  -3   2   1      885.16      839.38      7.21 o 
  -2   2   1      612.14      567.71      5.18 o 
  -1   2   1     1280.85     1315.63      8.66 o 
   0   2   1      263.09      251.06      2.68 o 
   1   2   1      346.09      350.48      3.54 o 
   2   2   1     1360.65     1240.66      9.96 o 
   3   2   1       53.47       62.82      1.69 o 
   4   2   1     1452.86     1475.05     14.59 o 
   5   2   1      867.54      900.81     10.11 o 
   6   2   1     1239.52     1274.31     13.86 o 
   7   2   1        1.61        2.03      1.05 o 
   8   2   1      373.60      353.88      8.74 o 
   9   2   1      228.80      231.02      5.46 o 
  10   2   1      276.52      278.04      6.32 o 
  11   2   1      615.52      610.79     10.24 o 
  12   2   1      185.17      193.46      8.88 o 
  13   2   1        5.87        3.14      3.61 o 
  14   2   1        1.97        3.70      3.88 o 
 -14   3   1      132.74      134.08      8.60 o 
 -13   3   1       19.70       20.16      4.44 o 
 -12   3   1       67.64       69.33      5.73 o 
 -11   3   1       15.21       13.92      3.42 o 
 -10   3   1       38.83       34.69      3.98 o 
  -9   3   1        1.03        1.33      1.38 o 
  -8   3   1       82.97       70.59      2.91 o 
  -7   3   1      703.08      698.95      9.10 o 
  -6   3   1        8.94        5.95      1.03 o 
  -5   3   1      675.28      684.99      7.35 o 
  -4   3   1      176.58      168.82      2.62 o 
  -3   3   1      567.22      631.64      5.18 o 
  -2   3   1      718.12      766.62      8.38 o 
  -1   3   1     4267.90     4575.30     39.27 o 
   0   3   1        1.00        2.67      0.68 o 
   1   3   1      301.94      303.31      3.52 o 
   2   3   1      101.83      132.63      2.29 o 
   3   3   1      386.26      401.97      4.66 o 
   4   3   1      287.85      292.90      3.61 o 
   5   3   1      130.39      152.20      3.13 o 
   6   3   1      310.87      264.41      4.67 o 
   7   3   1      732.84      728.83     20.77 o 
   8   3   1      818.00      797.34     10.62 o 
   9   3   1      285.99      271.80      8.97 o 
  10   3   1       48.88       33.62      4.12 o 
  11   3   1      219.82      224.95      9.34 o 
  12   3   1      133.75      146.66      8.28 o 
  13   3   1       23.30       18.73      4.49 o 
 -13   4   1       70.59       83.62      6.98 o 
 -12   4   1        7.42       11.65      3.88 o 
 -11   4   1      143.56      150.91      7.68 o 
 -10   4   1        1.91        1.90      2.50 o 
  -9   4   1      157.90      150.40      6.75 o 
  -8   4   1       36.83       34.73      3.61 o 
  -7   4   1      143.19      142.54      5.87 o 
  -6   4   1       18.32       22.55      1.74 o 
  -5   4   1       97.12       90.51      1.88 o 
  -4   4   1     1054.11     1112.09      8.53 o 
  -3   4   1      452.21      466.20      6.68 o 
  -2   4   1     3831.04     4363.93     27.48 o 
  -1   4   1     1058.33     1212.88      8.68 o 
   0   4   1      188.02      194.15      2.83 o 
   1   4   1     1066.78     1110.48      9.67 o 
   2   4   1      760.53      845.50      8.02 o 
   3   4   1       51.15       43.85      1.66 o 
   4   4   1      133.05      139.09      2.88 o 
   5   4   1       49.14       45.65      1.91 o 
   6   4   1       14.37       10.41      1.71 o 
   7   4   1      167.27      145.04      6.24 o 
   8   4   1       16.47       15.17      3.01 o 
   9   4   1       40.93       27.52      3.93 o 
  10   4   1      135.38      122.84      6.98 o 
  11   4   1       82.16       79.83      6.38 o 
  12   4   1      185.93      185.18      9.25 o 
  13   4   1       87.27       96.52      7.77 o 
 -13   5   1        3.67        5.18      4.39 o 
 -12   5   1      287.44      307.60     11.75 o 
 -11   5   1       54.63       50.13      5.36 o 
 -10   5   1        1.91        0.88      1.84 o 
  -9   5   1       11.39        9.82      2.80 o 
  -8   5   1        1.07        2.49      1.59 o 
  -7   5   1     1916.58     1883.13     17.18 o 
  -6   5   1      150.47      142.71      3.37 o 
  -5   5   1      191.38      189.56      3.68 o 
  -4   5   1        0.28        1.09      0.77 o 
  -3   5   1      273.97      269.06      4.04 o 
  -2   5   1       28.22       31.28      1.45 o 
  -1   5   1        5.86       14.23      0.99 o 
   0   5   1        0.42        2.03      0.67 o 
   1   5   1       48.72       55.73      1.80 o 
   2   5   1       55.16       72.18      2.11 o 
   3   5   1      820.12      838.40      8.59 o 
   4   5   1        0.66        2.37      0.86 o 
   5   5   1       40.86       38.97      2.03 o 
   6   5   1      442.18      417.05      6.14 o 
   7   5   1      654.70      617.47      9.79 o 
   8   5   1       84.11       72.51      3.62 o 
   9   5   1        7.54        0.66      1.76 o 
  10   5   1        1.19        4.51      2.07 o 
  11   5   1       43.50       43.47      5.36 o 
  12   5   1       11.65       18.92      4.81 o 
 -12   6   1        2.71        4.09      2.46 o 
 -11   6   1       14.21       16.03      2.74 o 
 -10   6   1       55.81       47.40      3.51 o 
  -9   6   1       11.74       12.24      2.59 o 
  -8   6   1      999.30      993.61     13.80 o 
  -7   6   1      172.21      155.14      3.91 o 
  -6   6   1      130.64      118.66      3.31 o 
  -5   6   1       68.90       73.94      2.60 o 
  -4   6   1      114.40      121.68      5.22 o 
  -3   6   1      630.74      636.26     12.38 o 
  -2   6   1      714.43      730.21     20.03 o 
  -1   6   1      219.17      209.47      6.01 o 
   0   6   1       56.87       59.39      2.65 o 
   1   6   1       35.03       29.80      2.03 o 
   2   6   1       13.10       12.73      1.58 o 
   3   6   1        0.04       -0.33      0.86 o 
   4   6   1     1278.13     1296.95     12.61 o 
   5   6   1      766.60      779.38     10.00 o 
   6   6   1      209.70      218.39      5.96 o 
   7   6   1      116.77      106.72      5.28 o 
   8   6   1       88.20       80.79      3.95 o 
   9   6   1        7.13        5.76      2.06 o 
  10   6   1        1.18       -2.82      1.88 o 
  11   6   1        8.00        9.98      2.73 o 
 -11   7   1       44.80       36.71      5.90 o 
 -10   7   1        3.34        4.16      2.35 o 
  -9   7   1        2.99        3.29      2.05 o 
  -8   7   1      104.16       99.82      3.60 o 
  -7   7   1      285.64      282.24      5.56 o 
  -6   7   1      101.96       98.22      4.12 o 
  -5   7   1       51.58       55.93      3.16 o 
  -4   7   1      287.54      268.74      6.19 o 
  -3   7   1        0.44       -0.90      1.18 o 
  -2   7   1       80.88       77.01      3.63 o 
  -1   7   1       99.53      118.37      3.94 o 
   0   7   1      407.21      344.96      6.78 o 
   1   7   1      104.89       71.34      3.22 o 
   2   7   1       31.20       35.03      3.79 o 
   3   7   1        0.49       -0.43      1.16 o 
   4   7   1      393.50      414.15      7.93 o 
   5   7   1      163.87      162.61      3.99 o 
   6   7   1      249.68      240.20      5.05 o 
   7   7   1        0.00       -0.01      1.65 o 
   8   7   1        1.17        1.29      2.00 o 
   9   7   1        7.89        9.21      2.32 o 
  10   7   1        5.45        3.12      2.21 o 
  -9   8   1       17.51       14.52      3.70 o 
  -8   8   1       69.46       70.02      4.21 o 
  -7   8   1       34.81       45.53      3.44 o 
  -6   8   1        6.49        8.89      2.05 o 
  -5   8   1       83.16      105.66      8.67 o 
  -4   8   1      116.18      118.76      4.50 o 
  -3   8   1        0.32        0.02      1.37 o 
  -2   8   1        0.08       -1.46      1.21 o 
  -1   8   1       75.44       72.54      3.53 o 
   0   8   1       70.90       73.26      5.64 o 
   1   8   1      141.51      139.07      4.66 o 
   2   8   1       50.84       43.53      2.96 o 
   3   8   1      104.70       91.00      7.24 o 
   4   8   1      111.12      120.10      4.55 o 
   5   8   1        0.75        3.38      1.78 o 
   6   8   1       27.68       34.38      3.04 o 
   7   8   1        0.08       -0.31      1.66 o 
   8   8   1       23.89       16.33      3.79 o 
   9   8   1        4.65        6.94      3.65 o 
  -7   9   1        8.62       12.30      2.53 o 
  -6   9   1       71.58       80.78      4.37 o 
  -5   9   1        0.51       -0.44      1.64 o 
  -4   9   1       31.03       41.04      3.68 o 
  -3   9   1       79.77       81.12      8.65 o 
  -2   9   1        4.42        4.43      1.77 o 
  -1   9   1        4.71        3.16      1.65 o 
   0   9   1       10.01       11.90      2.16 o 
   1   9   1      109.66      117.38      5.97 o 
   2   9   1        1.10       -1.55      1.39 o 
   3   9   1        1.29        6.65      2.61 o 
   4   9   1       65.30       54.78      3.63 o 
   5   9   1       57.98       58.59      5.41 o 
   6   9   1       79.92       88.35      7.19 o 
   7   9   1       24.76       22.04      3.07 o 
  -4  10   1       80.52       95.03      4.79 o 
  -3  10   1        3.17        3.77      2.11 o 
  -2  10   1       28.10       38.92      3.35 o 
  -1  10   1      113.05      132.54      5.30 o 
   0  10   1      195.87      228.15      7.49 o 
   1  10   1        2.05        4.43      3.03 o 
   2  10   1       88.82      113.35      7.82 o 
   3  10   1       41.29       58.45      4.04 o 
   4  10   1        7.29       12.59      2.55 o 
 -14   0   2      257.87      268.94     10.64 o 
 -13   0   2      120.24      116.41      7.08 o 
 -12   0   2      514.95      513.32     13.41 o 
 -11   0   2       59.57       59.06      4.67 o 
 -10   0   2      248.66      266.86      8.37 o 
  -9   0   2        1.68        0.55      1.71 o 
  -8   0   2      112.07       95.00      4.44 o 
  -7   0   2        4.62        5.69      1.53 o 
  -6   0   2       83.21       53.88      2.96 o 
  -5   0   2      743.78      689.66     11.56 o 
  -3   0   2     8026.45     8274.94    101.38 o 
  -2   0   2      148.71      118.95      3.24 o 
  -1   0   2       25.76       -2.08      1.39 o 
   0   0   2     7718.17     7773.97     97.86 o 
   1   0   2     1003.25     1036.67     13.97 o 
   2   0   2      649.42      647.30      9.76 o 
   3   0   2       36.09       26.96      1.85 o 
   4   0   2       12.90       11.42      1.39 o 
   5   0   2      876.79      869.29     14.15 o 
   6   0   2      764.37      738.83     13.09 o 
   7   0   2        0.88        0.42      1.43 o 
   8   0   2      176.64      182.36      6.38 o 
   9   0   2      441.39      396.03     10.27 o 
  10   0   2      801.18      778.32     16.28 o 
  11   0   2      228.37      254.18      9.20 o 
  12   0   2        0.13       -2.50      2.87 o 
  13   0   2      135.99      131.30      7.77 o 
  14   0   2       29.46       16.79      4.62 o 
 -14   1   2        7.94        6.45      2.68 o 
 -13   1   2        0.26        1.67      2.16 o 
 -12   1   2      137.69      142.05      5.53 o 
 -11   1   2       34.51       33.63      3.75 o 
 -10   1   2       52.85       54.80      6.89 o 
  -9   1   2        0.02       -0.66      1.50 o 
  -8   1   2     1022.86     1025.82     20.40 o 
  -7   1   2      157.79      189.17      4.07 o 
  -6   1   2       48.58       45.97      1.94 o 
  -5   1   2        3.30        1.62      0.92 o 
  -4   1   2        3.17        2.53      0.64 o 
  -3   1   2     2405.92     2443.89     18.16 o 
  -2   1   2    12447.25    12819.85     90.14 o 
  -1   1   2       23.04       29.93      0.80 o 
   0   1   2    11375.03    11270.29     79.06 o 
   1   1   2     1217.51     1175.40      8.97 o 
   2   1   2      444.77      426.67      4.95 o 
   3   1   2      695.50      677.85     11.47 o 
   4   1   2     3674.91     3747.77     34.02 o 
   5   1   2       26.00       36.54      2.64 o 
   6   1   2      974.40      929.20     14.92 o 
   7   1   2        2.81        3.44      1.21 o 
   8   1   2       38.66       37.17      2.32 o 
   9   1   2       38.03       45.99      4.07 o 
  10   1   2      300.49      287.22      6.51 o 
  11   1   2       90.90       97.75      4.36 o 
  12   1   2       83.75       87.22      8.42 o 
  13   1   2       48.26       46.47      4.97 o 
  14   1   2        4.24        3.19      3.88 o 
 -14   2   2       20.14       23.31      4.81 o 
 -13   2   2       88.67       79.29      4.43 o 
 -12   2   2       39.72       38.62      3.07 o 
 -11   2   2       18.88       19.62      2.38 o 
 -10   2   2       92.31       77.79      3.40 o 
  -9   2   2      627.57      604.33      9.08 o 
  -8   2   2       23.47       22.60      1.82 o 
  -7   2   2      512.79      543.28     12.56 o 
  -6   2   2      474.64      534.74      7.79 o 
  -5   2   2     1213.58     1235.57     13.01 o 
  -4   2   2      657.53      661.14      6.32 o 
  -3   2   2        6.12        8.29      2.35 o 
  -2   2   2      773.68      791.44      5.76 o 
  -1   2   2      181.05      193.73      1.93 o 
   0   2   2     1595.98     1585.54     11.99 o 
   1   2   2      860.58      930.12      7.68 o 
   2   2   2      158.76      169.91      2.75 o 
   3   2   2      744.73      852.47     13.18 o 
   4   2   2      675.34      787.72      8.84 o 
   5   2   2       39.08       34.39      1.77 o 
   6   2   2      112.04      109.93      3.06 o 
   7   2   2      573.87      582.53     13.34 o 
   8   2   2     1334.78     1239.83     14.72 o 
   9   2   2      189.99      192.32      5.02 o 
  10   2   2        1.76        0.30      1.71 o 
  11   2   2      453.29      462.48      8.97 o 
  12   2   2        4.59       11.05      3.88 o 
  13   2   2       38.48       38.57      5.36 o 
 -14   3   2       41.88       37.46      5.64 o 
 -13   3   2      117.21      116.73      7.40 o 
 -12   3   2       30.87       36.26      4.58 o 
 -11   3   2       13.12        9.90      3.14 o 
 -10   3   2       91.18       98.85      9.30 o 
  -9   3   2       83.74       89.24      3.38 o 
  -8   3   2      166.82      170.25      4.18 o 
  -7   3   2       40.81       33.02      2.08 o 
  -6   3   2      296.69      285.25      4.12 o 
  -5   3   2      225.74      273.89      3.77 o 
  -4   3   2     1277.79     1386.13     10.01 o 
  -3   3   2      231.41      232.61      3.92 o 
  -2   3   2     1881.87     2091.32     22.63 o 
  -1   3   2      924.28      972.26     10.97 o 
   0   3   2      364.24      403.69      5.49 o 
   1   3   2     1807.08     1903.06     14.78 o 
   2   3   2     1020.74      989.34      8.73 o 
   3   3   2       25.46       24.01      1.17 o 
   4   3   2        2.46        0.38      0.54 o 
   5   3   2      944.22      925.27     10.44 o 
   6   3   2       22.71       19.96      1.59 o 
   7   3   2      208.78      208.00      4.56 o 
   8   3   2       25.12       24.23      3.33 o 
   9   3   2       25.96       22.62      3.56 o 
  10   3   2       30.08       17.90      3.70 o 
  11   3   2      290.56      272.17     10.27 o 
  12   3   2        1.68       -0.42      3.38 o 
  13   3   2        1.75       -3.75      3.38 o 
 -13   4   2        2.01       -2.82      3.33 o 
 -12   4   2       29.84       26.27      4.39 o 
 -11   4   2      117.14      120.15      6.89 o 
 -10   4   2       13.25       11.33      3.05 o 
  -9   4   2      411.03      372.40     10.54 o 
  -8   4   2      198.00      213.30      7.45 o 
  -7   4   2        0.01        0.46      1.66 o 
  -6   4   2      334.72      308.61      4.69 o 
  -5   4   2      172.65      171.21      2.61 o 
  -4   4   2        4.54        5.07      0.65 o 
  -3   4   2      464.58      524.43      5.01 o 
  -2   4   2       19.47       23.15      0.95 o 
  -1   4   2       59.93       55.06      1.24 o 
   0   4   2      728.14      759.27      7.16 o 
   1   4   2      348.87      353.66      4.33 o 
   2   4   2        0.21        0.69      0.58 o 
   3   4   2        2.12        2.76      0.82 o 
   4   4   2      770.32      764.62      8.05 o 
   5   4   2       43.19       48.63      2.85 o 
   6   4   2        1.89        4.88      1.42 o 
   7   4   2      627.85      601.37     13.55 o 
   8   4   2      264.51      247.29      8.65 o 
   9   4   2      102.29      103.92      6.20 o 
  10   4   2       56.18       55.82      5.32 o 
  11   4   2       74.07       64.61      6.01 o 
  12   4   2      109.40      108.92      7.82 o 
  13   4   2        2.80        4.72      4.30 o 
 -13   5   2       88.92       88.24      7.31 o 
 -12   5   2       12.88       13.41      4.25 o 
 -11   5   2       94.53       95.18      6.66 o 
 -10   5   2       80.15       76.41      3.86 o 
  -9   5   2       72.26       74.78      3.66 o 
  -8   5   2      422.75      401.42      8.97 o 
  -7   5   2      148.25      132.88      3.42 o 
  -6   5   2        8.51        6.05      1.39 o 
  -5   5   2       50.28       56.18      2.70 o 
  -4   5   2        0.06        0.99      0.77 o 
  -3   5   2      263.47      263.27      3.92 o 
  -2   5   2        5.57        9.77      0.75 o 
  -1   5   2        0.82        0.69      0.48 o 
   0   5   2      106.09      101.42      2.29 o 
   1   5   2      358.42      361.21      4.72 o 
   2   5   2       16.58       19.70      1.27 o 
   3   5   2      384.64      418.67      5.52 o 
   4   5   2      339.31      346.18      5.13 o 
   5   5   2      157.17      163.73      4.61 o 
   6   5   2      431.85      414.29      6.22 o 
   7   5   2      384.37      372.84      7.46 o 
   8   5   2       76.23       73.28      3.68 o 
   9   5   2        1.26        2.52      3.14 o 
  10   5   2      222.81      210.10      6.36 o 
  11   5   2       51.68       49.89      3.86 o 
  12   5   2        0.00       -1.71      3.79 o 
 -12   6   2        7.03        5.16      2.46 o 
 -11   6   2       17.15       18.70      2.84 o 
 -10   6   2        0.36        0.32      1.79 o 
  -9   6   2       41.82       32.74      4.25 o 
  -8   6   2      128.82      113.00      7.82 o 
  -7   6   2      102.70       84.79      3.02 o 
  -6   6   2       12.98       13.28      1.50 o 
  -5   6   2      390.29      390.28      8.69 o 
  -4   6   2       24.74       30.18      1.71 o 
  -3   6   2      158.61      153.00      4.23 o 
  -2   6   2       34.89       36.97      2.22 o 
  -1   6   2       51.65       50.73      2.84 o 
   0   6   2       59.07       57.79      2.89 o 
   1   6   2       88.17       84.32      2.44 o 
   2   6   2      174.62      164.27      3.40 o 
   3   6   2      294.26      283.64      4.71 o 
   4   6   2        3.50        5.34      1.19 o 
   5   6   2      230.23      228.75      4.56 o 
   6   6   2      146.60      139.57      3.76 o 
   7   6   2      204.97      189.75      5.47 o 
   8   6   2      157.67      144.13      8.65 o 
   9   6   2       35.04       36.53      5.85 o 
  10   6   2        2.52        5.40      2.33 o 
  11   6   2       17.87       16.57      3.19 o 
 -11   7   2        2.62       -0.62      2.14 o 
 -10   7   2        3.09        5.23      2.26 o 
  -9   7   2        2.63        1.58      1.94 o 
  -8   7   2       92.58       84.93      3.33 o 
  -7   7   2      224.72      245.55     11.35 o 
  -6   7   2       63.69       71.35      3.58 o 
  -5   7   2        2.70        3.36      1.42 o 
  -4   7   2       98.42       89.23      3.64 o 
  -3   7   2      150.22      140.63      4.38 o 
  -2   7   2       32.15       38.26      2.55 o 
  -1   7   2      964.90      921.31     12.44 o 
   0   7   2      167.48      176.16      4.77 o 
   1   7   2      328.50      299.62      6.32 o 
   2   7   2       44.69       50.23      2.85 o 
   3   7   2       46.31       37.12      2.62 o 
   4   7   2      149.75      171.36      4.99 o 
   5   7   2      139.73      129.74      6.48 o 
   6   7   2        2.35        3.01      1.39 o 
   7   7   2       12.79       11.30      1.82 o 
   8   7   2       79.60       73.03      4.05 o 
   9   7   2       35.68       37.17      3.46 o 
  10   7   2        1.18       -0.29      2.17 o 
  -9   8   2       12.91       12.84      2.71 o 
  -8   8   2       15.72       18.54      2.76 o 
  -7   8   2        2.88        3.40      1.84 o 
  -6   8   2        0.91        0.88      1.53 o 
  -5   8   2        6.69        8.50      2.71 o 
  -4   8   2      100.35       90.87      5.25 o 
  -3   8   2       78.33       92.98      3.92 o 
  -2   8   2       57.25       46.16      2.99 o 
  -1   8   2        4.69        5.58      1.58 o 
   0   8   2      176.29      163.82      4.97 o 
   1   8   2      138.57      168.01      5.07 o 
   2   8   2      200.38      196.72      6.36 o 
   3   8   2        0.61        0.96      1.39 o 
   4   8   2       26.06       33.94      7.54 o 
   5   8   2       92.39      106.04      4.44 o 
   6   8   2        2.64        2.83      1.89 o 
   7   8   2        0.21        1.38      1.83 o 
   8   8   2       78.84       75.57      6.20 o 
  -7   9   2      181.37      203.91      8.97 o 
  -6   9   2        0.82        1.50      1.73 o 
  -5   9   2        1.75        0.89      1.85 o 
  -4   9   2        2.31        4.60      1.85 o 
  -3   9   2      180.88      186.97     10.80 o 
  -2   9   2        1.92       -0.52      1.45 o 
  -1   9   2       84.23       77.80      3.90 o 
   0   9   2       68.44       69.75      8.69 o 
   1   9   2       10.29        9.99      2.09 o 
   2   9   2        0.49       -0.70      1.55 o 
   3   9   2       76.44       91.71      7.86 o 
   4   9   2       19.77       20.70      2.62 o 
   5   9   2      119.77      138.40      5.41 o 
   6   9   2        8.51       14.27      2.65 o 
   7   9   2       74.08       88.11      8.14 o 
  -4  10   2        8.02        6.59      2.32 o 
  -3  10   2        2.06        1.58      1.84 o 
  -2  10   2      110.30      130.21      6.17 o 
  -1  10   2       56.41       59.78      3.89 o 
   0  10   2       35.24       45.49      3.53 o 
   1  10   2       10.19       11.80      2.35 o 
   2  10   2        5.56        5.35      2.04 o 
   3  10   2       25.20       31.65      7.58 o 
 -14   1   3       66.28       60.69      4.16 o 
 -13   1   3       73.50       78.93      4.25 o 
 -12   1   3       43.95       41.64      3.12 o 
 -11   1   3      124.86      113.54      6.01 o 
 -10   1   3      105.59      103.46      3.77 o 
  -9   1   3        1.31        0.18      1.11 o 
  -8   1   3      289.77      293.76      5.56 o 
  -7   1   3       56.01       58.86      2.40 o 
  -6   1   3        2.55        7.03      1.53 o 
  -5   1   3      306.94      319.08      4.91 o 
  -4   1   3     1434.35     1454.67     20.58 o 
  -3   1   3      970.00      899.68      7.64 o 
  -2   1   3     8707.96     8826.03     61.93 o 
  -1   1   3      523.30      495.16      4.33 o 
   0   1   3     1383.48     1358.15     10.31 o 
   1   1   3     1063.36     1047.28     10.27 o 
   2   1   3      591.84      547.63      8.46 o 
   3   1   3      869.24      878.84     15.24 o 
   4   1   3      148.22      154.79      5.06 o 
   5   1   3      119.96      136.72      3.26 o 
   6   1   3      685.66      681.42      9.00 o 
   7   1   3      180.65      177.63      4.33 o 
   8   1   3       72.84       72.96      3.77 o 
   9   1   3     1049.74     1051.11     13.83 o 
  10   1   3       64.52       60.46      4.97 o 
  11   1   3        0.01       -0.43      1.99 o 
  12   1   3       43.19       41.36      3.52 o 
  13   1   3        5.55        5.69      2.77 o 
 -14   2   3        1.56        2.89      2.87 o 
 -13   2   3      239.37      247.13     17.74 o 
 -12   2   3      222.97      233.67      6.25 o 
 -11   2   3        0.05       -1.28      1.80 o 
 -10   2   3        2.46        3.60      1.60 o 
  -9   2   3      124.55      119.17      3.78 o 
  -8   2   3      675.06      669.32      9.26 o 
  -7   2   3      265.33      282.21      9.48 o 
  -6   2   3        2.09        1.03      0.76 o 
  -5   2   3      590.66      611.79      6.31 o 
  -4   2   3      123.57      111.97      2.08 o 
  -3   2   3      342.05      388.50      4.30 o 
  -2   2   3     2523.03     2369.63     16.18 o 
  -1   2   3      333.44      336.42      2.90 o 
   0   2   3      485.37      469.23      3.70 o 
   1   2   3      182.09      199.42      3.20 o 
   2   2   3        0.91        4.17      0.56 o 
   3   2   3      263.38      262.74     10.01 o 
   4   2   3     1167.18     1250.42     13.10 o 
   5   2   3       37.96       38.33      1.95 o 
   6   2   3      183.48      195.42      4.21 o 
   7   2   3      145.81      155.11      4.08 o 
   8   2   3      631.28      628.83      9.39 o 
   9   2   3      975.29      922.82     12.59 o 
  10   2   3        9.80        9.36      2.13 o 
  11   2   3      374.10      377.76     12.12 o 
  12   2   3       64.74       74.55      6.43 o 
  13   2   3       25.77       21.09      4.86 o 
 -14   3   3      248.18      271.67     11.28 o 
 -13   3   3      222.69      226.94      9.90 o 
 -12   3   3      139.49      152.94      7.82 o 
 -11   3   3      143.35      148.98      4.82 o 
 -10   3   3      153.90      123.31      4.15 o 
  -9   3   3      140.67      130.48      3.94 o 
  -8   3   3        0.00       -0.07      1.12 o 
  -7   3   3      114.50      105.31      4.72 o 
  -6   3   3       86.63       85.19      2.21 o 
  -5   3   3       80.61       93.66      2.44 o 
  -4   3   3      707.01      798.55      8.12 o 
  -3   3   3      212.70      193.80      2.39 o 
  -2   3   3     1412.30     1569.39     10.70 o 
  -1   3   3        0.01       -0.21      0.32 o 
   0   3   3       24.25       31.37      1.17 o 
   1   3   3      439.36      476.08      4.96 o 
   2   3   3        2.41       16.51      1.85 o 
   3   3   3     1214.02     1260.50     11.03 o 
   4   3   3      190.72      223.23      7.40 o 
   5   3   3       38.47       33.80      1.88 o 
   6   3   3       12.82       17.95      1.60 o 
   7   3   3        0.26       -0.46      1.94 o 
   8   3   3       11.00        9.53      2.82 o 
   9   3   3       70.17       72.84      5.46 o 
  10   3   3       49.59       38.48      4.67 o 
  11   3   3       18.38       21.09      4.30 o 
  12   3   3      194.94      193.04      9.48 o 
  13   3   3       16.37       20.03      4.90 o 
 -14   4   3      605.64      661.54     18.13 o 
 -13   4   3       56.97       63.13      6.15 o 
 -12   4   3       59.03       48.05      5.18 o 
 -11   4   3       56.40       55.64      5.13 o 
 -10   4   3       43.25       45.42      4.35 o 
  -9   4   3      125.01      104.71      5.73 o 
  -8   4   3       20.01       19.33      2.87 o 
  -7   4   3        8.63        6.26      1.34 o 
  -6   4   3       87.22       90.07      2.06 o 
  -5   4   3       25.12       22.46      1.10 o 
  -4   4   3       15.48       23.57      1.10 o 
  -3   4   3      637.01      695.60      5.87 o 
  -2   4   3      437.49      499.32      4.94 o 
  -1   4   3     1603.74     1806.03     12.28 o 
   0   4   3      514.63      585.49      6.02 o 
   1   4   3      123.41      110.74      2.31 o 
   2   4   3      241.82      282.30      3.99 o 
   3   4   3      361.17      396.70      6.02 o 
   4   4   3        0.00        0.19      0.71 o 
   5   4   3       36.40       43.28      2.44 o 
   6   4   3      789.66      788.49     11.02 o 
   7   4   3      376.68      346.54     10.08 o 
   8   4   3       22.73       17.76      3.42 o 
   9   4   3       10.56        8.56      3.19 o 
  10   4   3       98.24       92.64      6.61 o 
  11   4   3        8.72        2.22      3.65 o 
  12   4   3        3.56        1.02      3.70 o 
 -13   5   3       25.24       24.00      4.99 o 
 -12   5   3        3.14        0.79      3.14 o 
 -11   5   3      183.14      194.89      8.69 o 
 -10   5   3      267.43      255.56      6.44 o 
  -9   5   3      324.61      305.33      6.75 o 
  -8   5   3       96.11      111.80      4.36 o 
  -7   5   3      205.66      215.29      6.93 o 
  -6   5   3       63.60       67.19      2.35 o 
  -5   5   3      247.13      256.41      4.22 o 
  -4   5   3      289.11      324.05      4.61 o 
  -3   5   3      100.95      105.93      2.01 o 
  -2   5   3       66.49       60.55      2.19 o 
  -1   5   3      254.97      282.55      3.95 o 
   0   5   3       15.00        8.33      0.96 o 
   1   5   3       37.93       35.47      1.58 o 
   2   5   3      104.89      105.15      2.59 o 
   3   5   3     1302.88     1302.68     12.29 o 
   4   5   3      664.38      642.30      7.59 o 
   5   5   3      724.99      691.28      8.26 o 
   6   5   3      369.25      364.28     17.20 o 
   7   5   3        1.00        1.20      1.53 o 
   8   5   3       93.68       87.99      4.05 o 
   9   5   3        0.00        2.19      1.88 o 
  10   5   3      107.11      100.92      4.75 o 
  11   5   3        1.70       -2.48      2.61 o 
  12   5   3       31.70       31.55      3.75 o 
 -12   6   3        3.67        2.92      2.75 o 
 -11   6   3      118.49      116.70      4.98 o 
 -10   6   3      110.71      115.36      9.04 o 
  -9   6   3       93.38       91.14      5.16 o 
  -8   6   3      705.19      748.24     12.23 o 
  -7   6   3      328.99      333.49      5.63 o 
  -6   6   3       73.70       70.99      3.00 o 
  -5   6   3        3.52        3.97      1.07 o 
  -4   6   3      323.75      299.56     10.43 o 
  -3   6   3      482.68      481.08      8.26 o 
  -2   6   3       53.21       61.71      2.72 o 
  -1   6   3        2.72        4.76      1.62 o 
   0   6   3       16.55       13.40      1.60 o 
   1   6   3        8.94       10.47      1.20 o 
   2   6   3      354.30      372.56      5.88 o 
   3   6   3      122.45      122.42      3.74 o 
   4   6   3      289.44      281.77      4.94 o 
   5   6   3      846.79      792.86     13.11 o 
   6   6   3       47.90       49.74      2.54 o 
   7   6   3       12.14        8.99      2.10 o 
   8   6   3       22.06       20.63      2.66 o 
   9   6   3        1.19        1.12      1.93 o 
  10   6   3        1.72        0.42      3.19 o 
  11   6   3        8.73       11.01      3.01 o 
 -11   7   3        4.53        4.89      2.39 o 
 -10   7   3        0.35        2.83      2.13 o 
  -9   7   3       92.70       93.81      3.67 o 
  -8   7   3        0.78        1.29      1.80 o 
  -7   7   3       32.02       34.94      2.86 o 
  -6   7   3      195.05      187.98      5.38 o 
  -5   7   3        7.34        5.80      1.57 o 
  -4   7   3      138.05      111.48      8.19 o 
  -3   7   3      312.93      264.99      5.98 o 
  -2   7   3       23.62       31.52      3.54 o 
  -1   7   3       10.73        7.38      1.54 o 
   0   7   3      339.74      312.77      6.44 o 
   1   7   3      126.83      133.13     10.91 o 
   2   7   3      122.79      113.46      5.78 o 
   3   7   3      326.88      312.78      6.72 o 
   4   7   3      337.62      330.76      5.68 o 
   5   7   3        2.08        1.32      1.27 o 
   6   7   3       77.66       82.27      3.28 o 
   7   7   3       13.73       21.75      2.87 o 
   8   7   3       19.16       19.56      2.75 o 
   9   7   3       11.75        8.75      4.79 o 
  10   7   3        5.52       10.20      2.75 o 
  -9   8   3        2.02        2.82      2.15 o 
  -8   8   3        8.27        4.31      2.13 o 
  -7   8   3       91.75       98.52      4.40 o 
  -6   8   3       56.76       51.41      4.12 o 
  -5   8   3       50.92       45.09      3.13 o 
  -4   8   3      113.04      106.82      4.23 o 
  -3   8   3        5.39        4.60      1.59 o 
  -2   8   3       19.87       17.41      2.16 o 
  -1   8   3       87.75       91.77      3.84 o 
   0   8   3      335.28      326.60      7.14 o 
   1   8   3       18.21       19.87      2.27 o 
   2   8   3        4.18        9.30      1.91 o 
   3   8   3        9.20       13.97      2.15 o 
   4   8   3       71.89       89.61      4.07 o 
   5   8   3       58.64       55.73      5.73 o 
   6   8   3        2.80        3.54      2.13 o 
   7   8   3       18.88       19.88      2.80 o 
   8   8   3      281.54      310.88     11.42 o 
  -7   9   3        7.32        8.66      4.14 o 
  -6   9   3        5.86        4.96      2.06 o 
  -5   9   3       23.85       36.65      3.15 o 
  -4   9   3        3.18        3.85      1.89 o 
  -3   9   3       79.33       86.35      6.10 o 
  -2   9   3       18.54       15.74      2.96 o 
  -1   9   3      196.23      193.35      5.84 o 
   0   9   3       26.56       32.96      2.91 o 
   1   9   3        3.74        2.52      2.43 o 
   2   9   3        5.63        5.26      2.20 o 
   3   9   3       52.58       55.27      3.58 o 
   4   9   3       21.73       20.15      3.19 o 
   5   9   3       78.86       88.22      4.53 o 
   6   9   3       25.46       22.68      3.02 o 
  -4  10   3      117.62      132.70     17.76 o 
  -3  10   3        6.57        3.47      1.97 o 
  -2  10   3       55.23       60.52      3.95 o 
  -1  10   3      197.87      236.55      6.99 o 
   0  10   3       12.53       10.94      2.39 o 
   1  10   3       31.85       39.00      3.38 o 
   2  10   3       14.69       17.32      5.27 o 
   3  10   3        0.07        1.16      1.99 o 
 -15   0   4       73.64       76.91      6.80 o 
 -14   0   4       19.70       17.11      4.16 o 
 -13   0   4      405.30      419.29     12.44 o 
 -12   0   4       90.90       83.29      5.60 o 
 -11   0   4      568.13      538.98     13.09 o 
 -10   0   4       47.62       55.04      4.21 o 
  -9   0   4       77.09       59.80      3.98 o 
  -8   0   4        0.07        0.60      1.43 o 
  -7   0   4       43.72       50.32      3.24 o 
  -6   0   4       80.12      105.91      4.16 o 
  -5   0   4        3.88        5.97      1.25 o 
  -4   0   4    17423.59    17445.16    215.15 o 
  -3   0   4    21028.68    21037.26    257.56 o 
  -2   0   4    45825.34    46248.76    562.71 o 
  -1   0   4     8157.27     8077.87     98.93 o 
   0   0   4     1385.11     1411.61     19.10 o 
   1   0   4     1092.38     1020.43     14.80 o 
   2   0   4       30.96       20.16      1.62 o 
   3   0   4     5209.42     5421.57     68.26 o 
   4   0   4     2055.42     2312.95     31.77 o 
   5   0   4      102.18       93.56      4.07 o 
   6   0   4      245.60      230.32      6.75 o 
   7   0   4       70.18       63.31      4.16 o 
   8   0   4        0.33        0.92      2.03 o 
   9   0   4      738.41      735.03     15.63 o 
  10   0   4      432.68      445.28     12.16 o 
  11   0   4       19.44       22.38      4.02 o 
  12   0   4        2.48        3.75      3.38 o 
  13   0   4        4.18        6.84      4.02 o 
 -15   1   4      339.64      367.52      9.17 o 
 -14   1   4       92.66       90.46      5.57 o 
 -13   1   4       67.00       64.14      3.83 o 
 -12   1   4       12.61       13.86      2.35 o 
 -11   1   4      448.47      454.11      8.34 o 
 -10   1   4       55.78       49.03      2.98 o 
  -9   1   4      202.26      206.30      6.20 o 
  -8   1   4      179.04      192.68      4.45 o 
  -7   1   4        3.64        7.77      1.76 o 
  -6   1   4      989.10      959.83     15.91 o 
  -5   1   4      556.60      586.76      7.60 o 
  -4   1   4      424.32      430.37      5.82 o 
  -3   1   4        0.21        1.68      0.42 o 
  -2   1   4     1140.75     1234.07      9.78 o 
  -1   1   4      864.41      862.30      7.06 o 
   0   1   4     6864.03     6872.02     48.30 o 
   1   1   4      695.27      664.67     15.84 o 
   2   1   4      353.49      299.27      7.01 o 
   3   1   4      104.84      125.80      3.33 o 
   4   1   4       54.66       43.08      1.97 o 
   5   1   4      114.56      158.59      3.67 o 
   6   1   4       93.15       84.55      3.01 o 
   7   1   4       41.80       36.33      2.30 o 
   8   1   4      920.59      917.35     13.16 o 
   9   1   4      683.16      655.53     21.27 o 
  10   1   4       97.07      101.38      4.40 o 
  11   1   4        1.62        1.42      2.08 o 
  12   1   4       42.21       44.92      3.72 o 
  13   1   4        2.15        1.99      3.61 o 
 -14   2   4       11.30        9.71      2.67 o 
 -13   2   4       99.76      119.86      4.98 o 
 -12   2   4        0.98       -0.22      1.80 o 
 -11   2   4      213.06      229.55      7.24 o 
 -10   2   4       51.26       51.79      2.94 o 
  -9   2   4      129.35      137.99      4.08 o 
  -8   2   4        0.15        0.76      1.14 o 
  -7   2   4       41.71       39.23      2.12 o 
  -6   2   4      312.88      323.05      5.36 o 
  -5   2   4      221.11      236.43      4.81 o 
  -4   2   4     1045.28     1133.95     11.98 o 
  -3   2   4      214.83      206.90      2.84 o 
  -2   2   4      466.00      495.70      4.06 o 
  -1   2   4      774.86      796.58      7.03 o 
   0   2   4      594.62      607.46      4.65 o 
   1   2   4      404.53      421.94      4.33 o 
   2   2   4      153.02      197.78      3.60 o 
   3   2   4      991.79     1161.97     12.18 o 
   4   2   4      350.25      408.03      5.85 o 
   5   2   4       55.82       59.52      4.02 o 
   6   2   4      121.02      105.33      3.88 o 
   7   2   4       81.93       82.43      3.28 o 
   8   2   4       23.06       16.77      2.11 o 
   9   2   4        2.22        2.29      1.97 o 
  10   2   4        0.34       -0.92      2.73 o 
  11   2   4       36.96       46.76      5.18 o 
  12   2   4        4.60        7.08      3.65 o 
  13   2   4       17.50       14.15      4.62 o 
 -14   3   4        2.11       -0.05      3.56 o 
 -13   3   4       42.06       42.46      5.18 o 
 -12   3   4       67.30       67.66      5.64 o 
 -11   3   4       53.71       56.81      3.33 o 
 -10   3   4       22.07       27.42      3.98 o 
  -9   3   4      417.64      436.74     13.94 o 
  -8   3   4       25.82       21.27      2.68 o 
  -7   3   4       13.07        9.98      1.34 o 
  -6   3   4      144.38      151.92      2.96 o 
  -5   3   4       46.87       55.38      1.75 o 
  -4   3   4     1253.64     1403.81     10.18 o 
  -3   3   4      308.04      283.60      4.62 o 
  -2   3   4       36.68       50.48      1.41 o 
  -1   3   4       68.56       66.63      1.28 o 
   0   3   4      182.95      174.69      2.60 o 
   1   3   4      307.37      366.07      4.25 o 
   2   3   4      638.57      662.06      8.42 o 
   3   3   4        0.15        0.50      0.45 o 
   4   3   4      198.20      246.28      4.84 o 
   5   3   4       34.00       35.82      2.00 o 
   6   3   4      223.99      218.48      7.45 o 
   7   3   4      315.16      309.87      9.43 o 
   8   3   4       96.39       99.07      5.87 o 
   9   3   4       17.26       21.14      3.75 o 
  10   3   4       15.55       17.11      3.93 o 
  11   3   4      102.13       95.83      7.08 o 
  12   3   4        8.94       10.17      3.98 o 
 -14   4   4        3.53        4.02      3.98 o 
 -13   4   4        0.20       -3.24      3.19 o 
 -12   4   4       18.14       21.97      4.16 o 
 -11   4   4        5.42       -0.42      2.59 o 
 -10   4   4      129.71      119.60      6.38 o 
  -9   4   4      178.16      152.48      6.61 o 
  -8   4   4       18.99       14.71      2.50 o 
  -7   4   4      392.13      356.35      5.14 o 
  -6   4   4       46.06       46.77      2.86 o 
  -5   4   4      284.58      290.90      3.58 o 
  -4   4   4     1464.69     1534.94     11.23 o 
  -3   4   4      146.35      142.51      2.20 o 
  -2   4   4      212.24      179.15      2.36 o 
  -1   4   4      134.19      129.70      1.87 o 
   0   4   4       25.67       24.95      1.20 o 
   1   4   4      294.18      345.34      5.89 o 
   2   4   4       17.46        9.71      1.33 o 
   3   4   4       28.20       24.04      1.38 o 
   4   4   4        3.87        3.74      1.71 o 
   5   4   4      128.42      120.13      3.82 o 
   6   4   4       57.39       61.04      3.11 o 
   7   4   4        4.41        3.70      2.54 o 
   8   4   4       50.43       58.50      4.95 o 
   9   4   4      121.20      111.18      6.84 o 
  10   4   4       69.41       66.64      5.97 o 
  11   4   4        6.56        4.25      3.47 o 
  12   4   4        3.74        3.93      4.12 o 
 -13   5   4       49.25       54.34      6.01 o 
 -12   5   4       62.59       68.82      6.06 o 
 -11   5   4      221.48      235.45      9.39 o 
 -10   5   4      248.49      258.04      6.40 o 
  -9   5   4      583.34      536.21      9.10 o 
  -8   5   4      175.31      147.00      3.68 o 
  -7   5   4       66.98       55.91      2.30 o 
  -6   5   4      228.17      244.46      4.24 o 
  -5   5   4      337.22      340.28      5.24 o 
  -4   5   4     1698.71     1715.62     19.30 o 
  -3   5   4       33.45       29.63      1.21 o 
  -2   5   4      719.78      702.35      6.16 o 
  -1   5   4       57.05       58.87      1.88 o 
   0   5   4       28.75       24.41      1.33 o 
   1   5   4        4.77        4.81      0.88 o 
   2   5   4       61.76       65.30      2.22 o 
   3   5   4       20.34       19.25      1.46 o 
   4   5   4     1586.69     1566.85     23.58 o 
   5   5   4      217.38      199.22      4.34 o 
   6   5   4       23.01       23.18      2.40 o 
   7   5   4      286.45      245.26      6.21 o 
   8   5   4       87.76       80.02      4.02 o 
   9   5   4        0.76       -0.19      1.77 o 
  10   5   4       79.39       65.18      4.18 o 
  11   5   4        7.28        1.77      2.44 o 
 -12   6   4       38.19       27.32      3.27 o 
 -11   6   4       16.87       19.91      2.84 o 
 -10   6   4        0.46       -2.34      1.92 o 
  -9   6   4      471.36      459.57      8.58 o 
  -8   6   4      155.67      163.82      4.09 o 
  -7   6   4      552.39      545.70      8.71 o 
  -6   6   4      118.02      113.08      3.76 o 
  -5   6   4        0.48        1.15      1.03 o 
  -4   6   4      162.16      159.21      4.33 o 
  -3   6   4      448.63      453.87      7.53 o 
  -2   6   4      923.27      945.17     11.99 o 
  -1   6   4       15.11       14.09      2.13 o 
   0   6   4       39.53       40.71      1.90 o 
   1   6   4      444.30      404.63      5.61 o 
   2   6   4     1093.65     1092.07     14.87 o 
   3   6   4      152.21      136.08      3.35 o 
   4   6   4        4.61        8.35      1.38 o 
   5   6   4      712.43      690.65      8.74 o 
   6   6   4       11.72       12.57      2.10 o 
   7   6   4        0.67       -1.02      2.66 o 
   8   6   4        2.37        3.53      2.05 o 
   9   6   4        1.00        3.75      2.16 o 
  10   6   4       17.68       16.24      3.05 o 
 -11   7   4       32.71       38.20      3.60 o 
 -10   7   4       38.74       31.49      3.16 o 
  -9   7   4        4.53        4.75      3.10 o 
  -8   7   4       25.23       25.82      2.77 o 
  -7   7   4       18.70       19.95      2.40 o 
  -6   7   4        9.77        7.01      1.71 o 
  -5   7   4       15.47       17.74      2.09 o 
  -4   7   4      200.82      202.13      8.74 o 
  -3   7   4      215.26      211.45      5.30 o 
  -2   7   4      119.48      121.80      4.02 o 
  -1   7   4       96.64       94.84      6.78 o 
   0   7   4        1.16        3.10      1.29 o 
   1   7   4       57.62       64.17      3.10 o 
   2   7   4       11.93        9.40      2.40 o 
   3   7   4       19.10       15.55      1.61 o 
   4   7   4       44.07       37.91      2.25 o 
   5   7   4      388.68      380.07      6.51 o 
   6   7   4       27.38       26.95      2.27 o 
   7   7   4        0.57        0.03      1.92 o 
   8   7   4       21.60       26.09      3.07 o 
   9   7   4        6.14        7.62      2.63 o 
  -9   8   4        2.05        0.87      1.97 o 
  -8   8   4       82.79       87.93      6.64 o 
  -7   8   4        8.52        9.13      2.09 o 
  -6   8   4       45.14       46.74      3.49 o 
  -5   8   4        8.51        5.45      1.83 o 
  -4   8   4      222.46      187.47      5.50 o 
  -3   8   4       27.49       17.73      2.26 o 
  -2   8   4       43.10       33.44      5.32 o 
  -1   8   4      302.43      290.36      6.65 o 
   0   8   4      100.92      117.38      4.33 o 
   1   8   4      196.53      216.57      5.77 o 
   2   8   4      113.08      104.74      4.20 o 
   3   8   4      213.35      181.59      5.48 o 
   4   8   4       71.45       78.80      3.94 o 
   5   8   4       58.20       66.04      3.82 o 
   6   8   4       44.95       43.04      3.46 o 
   7   8   4      105.94      118.35      7.26 o 
   8   8   4       56.83       58.36      4.25 o 
  -7   9   4       87.54       97.62      4.82 o 
  -6   9   4        0.34       -3.08      2.66 o 
  -5   9   4        7.79       10.93      2.29 o 
  -4   9   4        7.68        9.27      2.87 o 
  -3   9   4        3.98        0.05      1.57 o 
  -2   9   4       11.38       13.44      2.24 o 
  -1   9   4        0.03        0.73      2.08 o 
   0   9   4       17.08       18.85      2.47 o 
   1   9   4       57.91       63.47      4.93 o 
   2   9   4       58.73       65.85      3.83 o 
   3   9   4       16.60       21.48      4.23 o 
   4   9   4        7.60        7.18      2.16 o 
   5   9   4        0.17        2.33      1.94 o 
   6   9   4        0.16        1.27      1.99 o 
  -4  10   4        0.22       -2.88      2.98 o 
  -3  10   4        8.67        5.17      2.14 o 
  -2  10   4       21.99       21.57      3.33 o 
  -1  10   4       11.81       13.07      2.91 o 
   0  10   4       59.19       76.62      4.46 o 
   1  10   4       56.72       63.62      5.41 o 
   2  10   4       23.04       32.60      3.32 o 
 -15   1   5       63.00       67.63      4.51 o 
 -14   1   5        6.81        0.99      2.26 o 
 -13   1   5       56.34       60.37      3.74 o 
 -12   1   5       32.55       20.91      3.17 o 
 -11   1   5      764.33      694.73     10.79 o 
 -10   1   5        3.60        3.81      1.62 o 
  -9   1   5        2.78        4.96      1.87 o 
  -8   1   5       82.80       93.38      4.62 o 
  -7   1   5      152.36      161.88      3.94 o 
  -6   1   5      907.66     1002.07     26.18 o 
  -5   1   5      743.86      742.58      9.16 o 
  -4   1   5      893.41      944.02      8.47 o 
  -3   1   5       19.23       19.68      1.70 o 
  -2   1   5      159.52      180.26      2.41 o 
  -1   1   5     2133.27     2078.96     15.63 o 
   0   1   5        0.22        0.11      0.53 o 
   1   1   5      572.23      557.90      5.30 o 
   2   1   5     2537.51     2543.35     25.04 o 
   3   1   5        8.16        5.99      0.99 o 
   4   1   5      106.84      118.63      6.87 o 
   5   1   5      680.71      674.26      8.95 o 
   6   1   5        3.36        2.95      1.27 o 
   7   1   5       38.17       37.06      2.48 o 
   8   1   5      160.89      176.94      5.50 o 
   9   1   5      895.15      836.50     17.39 o 
  10   1   5        4.70        3.76      2.09 o 
  11   1   5       46.71       44.83      5.46 o 
  12   1   5       17.53       21.84      4.12 o 
  13   1   5       17.56       11.24      4.62 o 
 -15   2   5        0.11       -1.27      2.55 o 
 -14   2   5        0.04        1.73      2.27 o 
 -13   2   5        0.00       -1.29      1.93 o 
 -12   2   5       16.57       19.28      2.53 o 
 -11   2   5      176.55      174.87      5.11 o 
 -10   2   5      104.02       91.68      3.65 o 
  -9   2   5      498.68      503.30      8.19 o 
  -8   2   5       83.55       69.58      2.86 o 
  -7   2   5      571.22      544.09      7.88 o 
  -6   2   5     1537.72     1530.40     16.35 o 
  -5   2   5      473.99      467.56      6.56 o 
  -4   2   5        2.14        1.75      0.55 o 
  -3   2   5     2374.83     2290.15     15.03 o 
  -2   2   5     1587.34     1499.45     13.46 o 
  -1   2   5      937.96      904.44      6.51 o 
   0   2   5     2318.97     2427.22     15.61 o 
   1   2   5      740.85      769.87      8.76 o 
   2   2   5     2789.70     3021.86     33.70 o 
   3   2   5     1165.19     1220.25     19.29 o 
   4   2   5      116.36      108.04      2.93 o 
   5   2   5       22.39       25.32      1.78 o 
   6   2   5       75.60       83.87      3.21 o 
   7   2   5      336.35      331.14      6.38 o 
   8   2   5      124.23      119.96      4.20 o 
   9   2   5       49.05       52.15      3.21 o 
  10   2   5       41.44       44.08      5.04 o 
  11   2   5       49.72       47.68      5.46 o 
  12   2   5       25.03       27.47      4.99 o 
 -14   3   5      178.06      181.39      9.25 o 
 -13   3   5       88.82       98.56      6.84 o 
 -12   3   5       34.31       41.32      3.11 o 
 -11   3   5       40.07       53.22      3.26 o 
 -10   3   5        6.33        7.19      1.83 o 
  -9   3   5      597.28      610.39     13.60 o 
  -8   3   5        1.63        1.17      1.04 o 
  -7   3   5       18.56       16.47      1.52 o 
  -6   3   5       17.96       14.23      1.15 o 
  -5   3   5      851.57      878.11      8.54 o 
  -4   3   5       25.94       26.84      1.05 o 
  -3   3   5     1060.68     1160.23      9.91 o 
  -2   3   5        9.88        8.59      0.67 o 
  -1   3   5      517.20      511.64      4.38 o 
   0   3   5      282.80      302.35      3.02 o 
   1   3   5       94.71       95.58      1.89 o 
   2   3   5        2.92        0.57      0.40 o 
   3   3   5       23.60       31.60      1.35 o 
   4   3   5      406.64      375.56      6.34 o 
   5   3   5      594.94      589.49     12.81 o 
   6   3   5      527.52      525.43     12.35 o 
   7   3   5     1063.03      976.87     19.15 o 
   8   3   5      169.22      148.51      7.17 o 
   9   3   5        7.43        2.59      2.68 o 
  10   3   5       38.73       37.88      4.99 o 
  11   3   5        2.78        4.49      3.61 o 
  12   3   5       88.27       88.84      7.21 o 
 -14   4   5       24.13       17.34      4.72 o 
 -13   4   5        2.10        3.42      3.33 o 
 -12   4   5      267.63      260.33      9.99 o 
 -11   4   5        9.82        7.72      3.01 o 
 -10   4   5       97.52       93.65      5.73 o 
  -9   4   5       45.07       39.27      3.79 o 
  -8   4   5       20.35       20.58      1.84 o 
  -7   4   5        0.41       -0.33      0.79 o 
  -6   4   5      280.23      280.55      3.71 o 
  -5   4   5      117.04      124.92      2.52 o 
  -4   4   5     2200.36     2431.34     16.62 o 
  -3   4   5      158.29      170.64      2.46 o 
  -2   4   5      129.11      121.45      2.60 o 
  -1   4   5        2.36        2.00      0.46 o 
   0   4   5      261.42      292.17      3.96 o 
   1   4   5       28.60       22.88      1.23 o 
   2   4   5       10.39        6.13      0.89 o 
   3   4   5      262.19      250.68      5.55 o 
   4   4   5       69.43       86.74      3.21 o 
   5   4   5      308.46      286.11      6.00 o 
   6   4   5       57.44       45.63      4.79 o 
   7   4   5       90.05       72.92      3.62 o 
   8   4   5      359.57      324.16     10.68 o 
   9   4   5       40.42       26.36      4.25 o 
  10   4   5        0.21       -3.01      3.24 o 
  11   4   5        1.80       -0.37      3.61 o 
  12   4   5        1.88       -3.93      3.75 o 
 -13   5   5      175.30      192.35      9.67 o 
 -12   5   5        1.06       -0.51      2.87 o 
 -11   5   5       85.51       87.27      6.20 o 
 -10   5   5      270.14      301.95      6.88 o 
  -9   5   5      468.93      434.79      7.94 o 
  -8   5   5        7.51       10.23      1.45 o 
  -7   5   5        0.48       -1.07      0.86 o 
  -6   5   5      139.54      134.62      3.12 o 
  -5   5   5       38.35       38.94      1.52 o 
  -4   5   5       30.25       18.17      1.45 o 
  -3   5   5      119.38      141.39      2.38 o 
  -2   5   5        4.44        4.49      0.84 o 
  -1   5   5       11.94       16.62      1.18 o 
   0   5   5      610.65      626.63     12.81 o 
   1   5   5      307.40      301.73      5.04 o 
   2   5   5      327.26      324.18      4.96 o 
   3   5   5      652.48      617.01      7.36 o 
   4   5   5      380.61      345.03      5.43 o 
   5   5   5       29.14       24.64      2.33 o 
   6   5   5        8.69       17.30      2.21 o 
   7   5   5      116.00       95.34      4.15 o 
   8   5   5       35.37       36.49      3.88 o 
   9   5   5       90.25       90.13      4.90 o 
  10   5   5       50.82       51.46      3.95 o 
  11   5   5        0.06        1.22      2.56 o 
 -12   6   5       48.40       41.27      6.52 o 
 -11   6   5      265.06      287.66      7.29 o 
 -10   6   5      209.48      196.44      5.75 o 
  -9   6   5       45.52       40.70      2.86 o 
  -8   6   5      159.70      150.05      3.90 o 
  -7   6   5       14.39        9.28      1.44 o 
  -6   6   5       91.86       94.56      2.86 o 
  -5   6   5       21.39       31.01      2.32 o 
  -4   6   5       76.28       72.15      3.03 o 
  -3   6   5      327.97      318.89      6.09 o 
  -2   6   5        6.98        5.66      1.31 o 
  -1   6   5      270.33      248.59      4.72 o 
   0   6   5      125.19      123.41      2.98 o 
   1   6   5     1036.25      984.95     10.13 o 
   2   6   5     1356.05     1352.90     12.96 o 
   3   6   5      397.50      380.79      5.80 o 
   4   6   5        3.65        2.74      1.27 o 
   5   6   5       65.88       65.79      2.75 o 
   6   6   5      184.94      180.08      7.38 o 
   7   6   5       27.46       25.50      2.85 o 
   8   6   5        0.86        0.75      1.92 o 
   9   6   5       24.81       25.26      3.19 o 
  10   6   5       95.73       99.65     11.93 o 
 -11   7   5      136.37      134.55      5.46 o 
 -10   7   5      203.49      201.40      8.42 o 
  -9   7   5      186.96      186.26      5.90 o 
  -8   7   5        0.16       -2.25      2.29 o 
  -7   7   5      100.55      103.86      4.23 o 
  -6   7   5       70.16       61.88      3.84 o 
  -5   7   5       68.49       65.07      7.45 o 
  -4   7   5        0.35       -1.28      1.13 o 
  -3   7   5        0.38       -0.20      1.11 o 
  -2   7   5      370.49      349.97      6.89 o 
  -1   7   5        3.76        1.58      1.64 o 
   0   7   5      352.34      338.24      9.32 o 
   1   7   5      137.81      136.77      6.66 o 
   2   7   5      235.48      247.92      5.90 o 
   3   7   5      136.17      138.05      3.69 o 
   4   7   5      306.20      313.27      5.68 o 
   5   7   5       22.27       24.20      2.14 o 
   6   7   5        3.34        6.44      2.12 o 
   7   7   5        1.00        2.77      2.05 o 
   8   7   5        2.70        1.06      2.15 o 
   9   7   5       93.62       93.40      5.10 o 
  -9   8   5        0.00        0.15      2.34 o 
  -8   8   5       14.49       13.70      2.57 o 
  -7   8   5       38.59       44.35      5.11 o 
  -6   8   5      187.83      198.04      5.87 o 
  -5   8   5      126.49      123.35      4.61 o 
  -4   8   5       11.81       10.73      2.87 o 
  -3   8   5      248.03      245.64      7.98 o 
  -2   8   5       18.43       10.98      1.89 o 
  -1   8   5       58.53       54.28      3.17 o 
   0   8   5       55.17       57.35      3.26 o 
   1   8   5      147.42      131.79      4.67 o 
   2   8   5        1.76        0.77      2.38 o 
   3   8   5       29.78       29.08      2.73 o 
   4   8   5       20.60       19.10      2.51 o 
   5   8   5        1.03        3.21      1.83 o 
   6   8   5       43.19       46.89      3.60 o 
   7   8   5       98.42      104.50      5.46 o 
  -7   9   5       55.67       62.99      6.01 o 
  -6   9   5       12.64        9.39      3.33 o 
  -5   9   5       74.69       90.23      6.38 o 
  -4   9   5       60.67       62.78      3.77 o 
  -3   9   5       20.17       22.95      3.38 o 
  -2   9   5        2.94        1.71      1.71 o 
  -1   9   5      118.53      142.33      7.10 o 
   0   9   5        2.22        6.47      1.94 o 
   1   9   5       11.48       13.07      2.27 o 
   2   9   5        4.03        4.07      1.85 o 
   3   9   5      240.76      267.52      7.15 o 
   4   9   5       50.24       56.18      3.84 o 
   5   9   5        0.23       -2.67      1.78 o 
  -4  10   5       82.91      105.31      7.40 o 
  -3  10   5       26.82       29.78      4.62 o 
  -2  10   5       54.29       60.40      5.83 o 
  -1  10   5        2.14       -0.83      2.54 o 
   0  10   5       56.81       85.65      6.52 o 
   1  10   5       21.26       29.55      4.62 o 
   2  10   5       77.57       98.23      7.17 o 
 -15   0   6       35.57       46.11      5.64 o 
 -14   0   6        1.60        1.11      3.10 o 
 -13   0   6        0.23       -0.32      2.68 o 
 -12   0   6       99.02      112.48      6.24 o 
 -11   0   6      109.67      115.67      5.97 o 
 -10   0   6        0.28        2.03      1.85 o 
  -9   0   6       33.94       30.29      3.14 o 
  -7   0   6     2135.18     2236.50     32.70 o 
  -6   0   6     1971.13     2154.13     31.13 o 
  -5   0   6      775.45      765.88     13.55 o 
  -4   0   6     2075.58     2163.52     30.20 o 
  -3   0   6      111.89      125.94      4.12 o 
  -2   0   6     1017.15     1131.99     10.95 o 
  -1   0   6       49.13       43.57      2.31 o 
   0   0   6      172.59      193.23      4.86 o 
   1   0   6      212.24      185.00      4.90 o 
   2   0   6      349.36      323.51      7.03 o 
   3   0   6      815.53      863.79     14.43 o 
   4   0   6     2136.23     2248.71     31.87 o 
   5   0   6        0.18        3.10      1.66 o 
   6   0   6      820.32      812.08     15.40 o 
   7   0   6     2714.39     2537.63     37.37 o 
   8   0   6       19.34       21.51      3.38 o 
   9   0   6      109.20      102.26      6.01 o 
  10   0   6      282.96      292.57     10.13 o 
  11   0   6       43.20       38.76      4.90 o 
  12   0   6        7.67       12.12      4.25 o 
 -15   1   6       34.15       29.70      4.25 o 
 -14   1   6        0.04       -1.01      2.04 o 
 -13   1   6       41.74       33.94      5.06 o 
 -12   1   6       11.98       10.97      3.40 o 
 -11   1   6      111.06      109.33      5.04 o 
 -10   1   6      235.86      247.27      5.79 o 
  -9   1   6      202.02      227.82      7.58 o 
  -8   1   6      367.54      383.51      7.65 o 
  -7   1   6      446.76      429.07      8.60 o 
  -6   1   6      898.83      941.39     12.35 o 
  -5   1   6     1838.04     2024.91     20.50 o 
  -4   1   6     3202.71     3272.02     44.94 o 
  -3   1   6      330.30      286.96      3.47 o 
  -2   1   6     2237.88     2197.95     30.75 o 
  -1   1   6     1886.47     1958.31     14.99 o 
   0   1   6      706.85      756.03      6.72 o 
   1   1   6       73.66       69.10      2.90 o 
   2   1   6     4815.18     5315.54     62.34 o 
   3   1   6       35.59       36.90      2.10 o 
   4   1   6      227.23      249.00      4.77 o 
   5   1   6        0.84       -0.70      1.06 o 
   6   1   6      306.24      290.17     10.50 o 
   7   1   6       45.51       36.20      2.60 o 
   8   1   6       18.57       12.76      2.12 o 
   9   1   6      132.93      129.00      4.75 o 
  10   1   6      133.93      136.57      7.61 o 
  11   1   6       17.00       14.48      2.73 o 
  12   1   6        5.00       -2.22      3.33 o 
 -15   2   6        0.73       -0.15      2.47 o 
 -14   2   6        3.26        4.72      3.17 o 
 -13   2   6        0.06       -0.17      1.94 o 
 -12   2   6       59.15       62.76      3.55 o 
 -11   2   6        0.02        0.21      1.51 o 
 -10   2   6       81.09       77.34      3.43 o 
  -9   2   6      351.29      356.95      9.71 o 
  -8   2   6       55.85       42.85      2.40 o 
  -7   2   6      318.00      301.80      5.64 o 
  -6   2   6     2184.21     2229.84     32.00 o 
  -5   2   6      778.11      789.73      7.87 o 
  -4   2   6      364.32      407.26      4.78 o 
  -3   2   6      330.40      400.07      6.03 o 
  -2   2   6        2.48        1.76      0.36 o 
  -1   2   6      287.13      278.37      2.71 o 
   0   2   6      962.08     1068.50      7.67 o 
   1   2   6     1235.52     1375.38     11.37 o 
   2   2   6       55.27       51.12      1.60 o 
   3   2   6      106.18      113.74      2.96 o 
   4   2   6        2.26        1.71      1.11 o 
   5   2   6       17.85       12.50      1.66 o 
   6   2   6      319.48      290.60     10.29 o 
   7   2   6      356.28      347.95     10.64 o 
   8   2   6      259.95      267.56     15.33 o 
   9   2   6      292.58      277.82      9.90 o 
  10   2   6       23.46       16.88      4.02 o 
  11   2   6       13.95       15.68      4.21 o 
  12   2   6       43.89       40.33      5.69 o 
 -14   3   6        3.64       -0.51      3.38 o 
 -13   3   6        1.40       -1.80      2.91 o 
 -12   3   6        3.42        4.40      2.01 o 
 -11   3   6      103.39      113.91      5.57 o 
 -10   3   6       22.78       20.59      2.98 o 
  -9   3   6      260.69      278.58      5.95 o 
  -8   3   6       28.75       30.36      3.01 o 
  -7   3   6       12.80        9.95      1.14 o 
  -6   3   6       39.14       41.11      1.76 o 
  -5   3   6     1077.73     1059.31      9.69 o 
  -4   3   6      342.72      320.34      3.54 o 
  -3   3   6       42.65       41.87      1.19 o 
  -2   3   6       17.51       10.49      0.89 o 
  -1   3   6       31.94       33.62      1.37 o 
   0   3   6      764.34      818.22      6.38 o 
   1   3   6     1089.41     1178.24      8.69 o 
   2   3   6       45.15       44.63      1.50 o 
   3   3   6      149.50      141.72      2.67 o 
   4   3   6      250.11      254.75      7.31 o 
   5   3   6       17.17       17.85      3.01 o 
   6   3   6      327.56      329.62      9.71 o 
   7   3   6      170.26      140.55      6.75 o 
   8   3   6      223.02      199.52      8.46 o 
   9   3   6       19.45       19.01      3.93 o 
  10   3   6       26.26       24.47      4.49 o 
  11   3   6        3.29       -2.59      3.38 o 
  12   3   6      153.63      179.08      9.80 o 
 -14   4   6        3.94        3.14      3.84 o 
 -13   4   6      133.09      138.15      8.00 o 
 -12   4   6      132.97      144.34      7.63 o 
 -11   4   6      102.20       91.71      6.01 o 
 -10   4   6      180.30      189.30      7.58 o 
  -9   4   6       48.36       51.94      3.56 o 
  -8   4   6       19.60       21.39      1.61 o 
  -7   4   6       73.17       80.47      2.12 o 
  -6   4   6      295.95      251.31      3.50 o 
  -5   4   6     1392.13     1454.96     11.07 o 
  -4   4   6      977.35     1025.76      8.24 o 
  -3   4   6        1.34        1.69      0.56 o 
  -2   4   6       35.24       32.65      1.38 o 
  -1   4   6       24.05       29.60      1.12 o 
   0   4   6       17.30       19.24      1.13 o 
   1   4   6      429.16      427.53      6.41 o 
   2   4   6       65.58       81.34      2.25 o 
   3   4   6       18.41       21.24      2.66 o 
   4   4   6       63.70       54.57      2.96 o 
   5   4   6       64.82       49.82      2.81 o 
   6   4   6      158.13      151.45      4.70 o 
   7   4   6       47.53       48.84      3.17 o 
   8   4   6        0.31       -2.31      2.45 o 
   9   4   6       17.62       17.48      4.07 o 
  10   4   6      203.99      188.97      9.25 o 
  11   4   6       19.06       18.18      4.81 o 
 -13   5   6      240.06      253.30     10.87 o 
 -12   5   6        2.92        7.12      3.28 o 
 -11   5   6       11.19        8.16      2.84 o 
 -10   5   6        3.07        2.22      1.60 o 
  -9   5   6       29.61       28.46      2.47 o 
  -8   5   6       21.93       24.51      2.55 o 
  -7   5   6      139.07      132.36      3.23 o 
  -6   5   6       59.46       46.04      2.00 o 
  -5   5   6      225.54      224.78      3.34 o 
  -4   5   6      462.76      448.79      5.01 o 
  -3   5   6      772.09      812.14      8.63 o 
  -2   5   6       15.76       14.32      1.17 o 
  -1   5   6      720.75      705.54      7.48 o 
   0   5   6        8.47        8.80      1.22 o 
   1   5   6       29.44       25.86      1.51 o 
   2   5   6       70.02       70.74      3.23 o 
   3   5   6       18.82       16.26      2.31 o 
   4   5   6        4.21        4.88      1.73 o 
   5   5   6       91.59       83.61      3.73 o 
   6   5   6       23.04       23.04      2.48 o 
   7   5   6       69.84       61.32      3.63 o 
   8   5   6      108.00      101.07      4.58 o 
   9   5   6       43.17       37.45      3.47 o 
  10   5   6       34.00       31.20      4.02 o 
 -12   6   6        1.28        1.50      4.07 o 
 -11   6   6       32.28       29.54      2.99 o 
 -10   6   6        7.70        6.40      4.21 o 
  -9   6   6      125.31      110.38      7.56 o 
  -8   6   6        1.65        2.16      1.26 o 
  -7   6   6       79.80       82.70      2.84 o 
  -6   6   6      148.45      147.52      5.57 o 
  -5   6   6      461.78      422.58      7.93 o 
  -4   6   6      149.35      136.82      4.00 o 
  -3   6   6       52.86       52.33      2.64 o 
  -2   6   6      560.33      552.34      6.73 o 
  -1   6   6       12.09       12.57      1.93 o 
   0   6   6      291.70      284.89      4.64 o 
   1   6   6      157.25      160.64      3.80 o 
   2   6   6        9.99       12.90      1.41 o 
   3   6   6      278.82      261.42      6.83 o 
   4   6   6      163.75      160.31      3.91 o 
   5   6   6       15.78       15.26      3.84 o 
   6   6   6      180.39      179.23      5.59 o 
   7   6   6        0.24       -2.10      1.64 o 
   8   6   6       53.57       59.80      3.97 o 
   9   6   6       47.42       59.51     10.01 o 
  10   6   6       17.63       29.04      3.71 o 
  -9   7   6       60.04       51.02      3.58 o 
  -8   7   6        0.67        3.00      1.71 o 
  -7   7   6       70.10       74.16      4.25 o 
  -6   7   6       50.92       52.58      3.47 o 
  -5   7   6       54.81       47.77      6.84 o 
  -4   7   6       12.56       13.24      3.68 o 
  -3   7   6      166.41      172.73      4.77 o 
  -2   7   6        0.11        1.04      1.24 o 
  -1   7   6      182.48      181.38      4.89 o 
   0   7   6       29.22       26.15      2.20 o 
   1   7   6      207.77      189.80      5.03 o 
   2   7   6        2.98       -0.60      1.39 o 
   3   7   6      273.34      247.50      4.96 o 
   4   7   6      102.49       99.49      4.54 o 
   5   7   6       40.27       36.71      2.46 o 
   6   7   6      145.04      144.48      7.21 o 
   7   7   6       26.52       26.11      3.09 o 
   8   7   6       31.91       32.60      3.50 o 
  -9   8   6        0.25        2.45      3.01 o 
  -8   8   6        7.24        7.63      3.05 o 
  -7   8   6       11.76        7.08      3.01 o 
  -6   8   6        0.70        3.70      2.45 o 
  -5   8   6        3.41        0.97      2.13 o 
  -4   8   6        1.09        3.05      2.36 o 
  -3   8   6        9.48       14.71      3.10 o 
  -2   8   6      152.55      148.97      7.21 o 
  -1   8   6       17.35       15.49      3.10 o 
   0   8   6        2.87        1.19      2.17 o 
   1   8   6       29.89       28.33      3.19 o 
   2   8   6       43.76       40.09      3.68 o 
   3   8   6      107.16      111.39      4.51 o 
   4   8   6        1.71       -0.12      2.52 o 
   5   8   6      200.61      194.29      8.69 o 
   6   8   6        4.86        7.18      2.42 o 
   7   8   6       47.47       62.20      4.23 o 
  -7   9   6        0.09       -3.01      2.45 o 
  -6   9   6       23.31       14.48      3.70 o 
  -5   9   6       62.09       49.44      5.27 o 
  -4   9   6       23.87       15.08      3.38 o 
  -3   9   6       54.02       51.75      5.13 o 
  -2   9   6       55.56       70.44      5.78 o 
  -1   9   6       33.89       47.13      4.90 o 
   0   9   6       11.34       10.31      3.19 o 
   1   9   6       96.73       97.08      6.52 o 
   2   9   6       33.54       28.91      4.35 o 
   3   9   6       49.09       64.79      5.69 o 
   4   9   6       61.43       69.10      6.01 o 
   5   9   6        3.33       -0.97      2.87 o 
  -3  10   6       66.71       64.29      6.01 o 
  -2  10   6        3.82        4.90      3.33 o 
  -1  10   6       42.28       58.37      5.87 o 
   0  10   6       50.91       61.51      5.83 o 
 -15   1   7       60.56       69.31      4.46 o 
 -14   1   7       14.15       17.48      5.94 o 
 -13   1   7       10.12       15.20      2.58 o 
 -12   1   7        1.23        4.96      1.91 o 
 -11   1   7       66.26       69.48      3.60 o 
 -10   1   7        8.33       10.87      2.68 o 
  -9   1   7       80.92       63.97      3.11 o 
  -8   1   7      115.27       99.48      4.86 o 
  -7   1   7      924.73      932.07     11.95 o 
  -6   1   7       14.01        7.07      1.66 o 
  -5   1   7      534.64      546.73     13.32 o 
  -4   1   7      550.57      584.82      6.03 o 
  -3   1   7      262.44      292.23      3.61 o 
  -2   1   7       53.93       55.64      1.42 o 
  -1   1   7       41.36       39.67      2.07 o 
   0   1   7      486.57      505.03      5.57 o 
   1   1   7       74.59       73.03      1.77 o 
   2   1   7     1426.26     1445.60     15.28 o 
   3   1   7       95.36      101.04      3.28 o 
   4   1   7       44.92       44.39      2.35 o 
   5   1   7      102.90      101.90      3.47 o 
   6   1   7      207.75      201.72      5.02 o 
   7   1   7      322.60      328.86      6.73 o 
   8   1   7      292.45      281.87      7.72 o 
   9   1   7       26.18       23.05      2.69 o 
  10   1   7        0.33       -0.85      3.54 o 
  11   1   7        2.13       -1.06      2.96 o 
  12   1   7      153.78      169.78      9.25 o 
 -15   2   7        1.88        0.14      3.58 o 
 -14   2   7       15.15       17.00      2.89 o 
 -13   2   7        0.57        1.28      1.91 o 
 -12   2   7       79.28       83.94      6.24 o 
 -11   2   7      143.34      132.54      4.53 o 
 -10   2   7        0.96        0.65      2.03 o 
  -9   2   7      554.21      547.21      8.88 o 
  -8   2   7      497.84      486.33     15.82 o 
  -7   2   7      380.86      387.06      9.57 o 
  -6   2   7      787.83      788.05      8.22 o 
  -5   2   7      210.45      242.89      3.72 o 
  -4   2   7        9.38       12.16      1.16 o 
  -3   2   7        0.12        0.36      0.36 o 
  -2   2   7       78.53       92.20      1.96 o 
  -1   2   7      286.51      306.24      4.11 o 
   0   2   7      208.54      229.72      3.20 o 
   1   2   7        1.72        2.04      0.73 o 
   2   2   7      389.12      429.92      5.02 o 
   3   2   7        2.33        6.51      1.10 o 
   4   2   7       62.47       55.01      2.50 o 
   5   2   7      322.92      320.44      5.95 o 
   6   2   7       37.27       37.88      2.55 o 
   7   2   7     1047.54      945.12     12.76 o 
   8   2   7       19.63       15.03      3.47 o 
   9   2   7       21.88       14.75      3.65 o 
  10   2   7       53.23       46.85      5.18 o 
  11   2   7       37.82       39.03      5.36 o 
 -14   3   7       55.33       68.03      6.29 o 
 -13   3   7      115.34      120.79      7.31 o 
 -12   3   7        0.43        0.79      1.80 o 
 -11   3   7        5.02        7.31      2.03 o 
 -10   3   7        7.86        5.78      2.36 o 
  -9   3   7       53.87       50.90      2.81 o 
  -8   3   7       31.55       32.70      2.24 o 
  -7   3   7       14.84       24.50      1.54 o 
  -6   3   7      771.51      802.71     10.38 o 
  -5   3   7      236.73      213.44      2.94 o 
  -4   3   7      376.18      396.63      4.08 o 
  -3   3   7      180.89      206.07      2.93 o 
  -2   3   7      135.71      141.21      2.05 o 
  -1   3   7        1.10        2.66      0.78 o 
   0   3   7     1005.19     1130.41      8.42 o 
   1   3   7       51.08       50.62      1.59 o 
   2   3   7       92.17       95.47      2.19 o 
   3   3   7      478.84      415.72      8.39 o 
   4   3   7      800.53      791.45     10.67 o 
   5   3   7      104.12       89.40      5.32 o 
   6   3   7      112.85      106.05      6.01 o 
   7   3   7        1.49        3.75      2.64 o 
   8   3   7       95.56       92.41      6.20 o 
   9   3   7       29.66       37.92      4.72 o 
  10   3   7      201.61      207.24      9.71 o 
  11   3   7       57.14       61.88      6.43 o 
 -14   4   7      280.60      299.09     11.89 o 
 -13   4   7       27.49       23.96      4.53 o 
 -12   4   7       67.89       68.36      5.64 o 
 -11   4   7       14.02       20.58      3.65 o 
 -10   4   7        0.10        2.78      1.63 o 
  -9   4   7       52.28       49.55      2.84 o 
  -8   4   7       49.84       46.71      2.20 o 
  -7   4   7        0.01       -0.95      0.63 o 
  -6   4   7        6.47       11.14      1.01 o 
  -5   4   7      586.36      628.49      5.98 o 
  -4   4   7      261.65      293.12      5.67 o 
  -3   4   7      259.14      254.51      3.17 o 
  -2   4   7        7.78        7.89      0.71 o 
  -1   4   7       14.21       14.90      0.93 o 
   0   4   7       23.82       18.03      1.15 o 
   1   4   7        4.35        6.30      0.89 o 
   2   4   7        3.44        2.56      0.82 o 
   3   4   7        0.13       -0.76      0.97 o 
   4   4   7      186.36      185.82      4.79 o 
   5   4   7     1888.74     1740.64     19.97 o 
   6   4   7      470.71      495.63      8.88 o 
   7   4   7       16.76       15.70      2.38 o 
   8   4   7       48.87       40.83      3.91 o 
   9   4   7        4.74        9.30      3.84 o 
  10   4   7       75.67       74.18      6.66 o 
  11   4   7       62.68       65.03      6.71 o 
 -13   5   7      246.11      268.98     11.05 o 
 -12   5   7       89.70       77.19      6.20 o 
 -11   5   7       34.24       34.18      6.47 o 
 -10   5   7        4.07        8.33      3.68 o 
  -9   5   7       69.40       75.66      2.83 o 
  -8   5   7      128.23      126.50      3.32 o 
  -7   5   7        5.26        6.41      1.20 o 
  -6   5   7      132.84      148.44      2.84 o 
  -5   5   7      103.13      109.31      2.36 o 
  -4   5   7       87.38       80.87      3.26 o 
  -3   5   7      112.81      132.20      3.66 o 
  -2   5   7        3.66        2.44      0.81 o 
  -1   5   7       73.47       69.89      2.15 o 
   0   5   7     1710.39     1712.65     14.84 o 
   1   5   7      919.70      843.94      8.83 o 
   2   5   7       99.80       92.48      2.69 o 
   3   5   7        3.40        3.35      1.10 o 
   4   5   7      114.85      104.69      3.94 o 
   5   5   7      127.69      106.85      4.15 o 
   6   5   7       75.60       61.41      3.44 o 
   7   5   7        0.83        0.47      1.67 o 
   8   5   7       12.48        6.75      3.45 o 
   9   5   7      149.81      142.26      7.10 o 
  10   5   7        1.96        3.75      2.62 o 
 -12   6   7      241.83      237.81     10.08 o 
 -11   6   7      240.00      235.08      9.39 o 
 -10   6   7      157.30      164.14      7.63 o 
  -9   6   7       47.95       41.52      3.03 o 
  -8   6   7       13.39        9.58      1.49 o 
  -7   6   7        0.04       -0.46      0.97 o 
  -6   6   7       32.67       23.03      2.12 o 
  -5   6   7      270.92      248.28      5.50 o 
  -4   6   7      142.00      142.67      4.53 o 
  -3   6   7        4.42        2.60      1.85 o 
  -2   6   7        1.98        2.06      0.95 o 
  -1   6   7      410.45      433.98      5.90 o 
   0   6   7       10.37       12.55      1.36 o 
   1   6   7       98.65      104.97      2.96 o 
   2   6   7      742.14      677.56      8.22 o 
   3   6   7      158.88      168.22      3.93 o 
   4   6   7      163.04      143.02      4.72 o 
   5   6   7      227.02      229.51      6.13 o 
   6   6   7       72.65       73.95      5.23 o 
   7   6   7       14.10       16.09      2.69 o 
   8   6   7        1.65        1.88      2.22 o 
   9   6   7       17.69       24.90      5.27 o 
 -10   7   7        0.99        3.19      2.73 o 
  -9   7   7      182.47      163.40      8.42 o 
  -8   7   7       22.59       17.81      3.65 o 
  -7   7   7      128.86      117.19      6.61 o 
  -6   7   7      184.88      158.03      7.40 o 
  -5   7   7        8.61        7.68      2.50 o 
  -4   7   7      200.28      177.46      7.40 o 
  -3   7   7       10.15       16.05      2.91 o 
  -2   7   7       91.24       79.96      5.09 o 
  -1   7   7      219.00      211.50      7.95 o 
   0   7   7        0.14       -1.39      1.66 o 
   1   7   7      260.68      245.45      5.93 o 
   2   7   7      209.35      214.26      5.74 o 
   3   7   7      139.59      136.09      4.76 o 
   4   7   7       47.19       38.84      3.04 o 
   5   7   7        2.34        4.92      2.03 o 
   6   7   7        3.13        5.57      2.22 o 
   7   7   7      126.19      152.72      5.74 o 
   8   7   7        0.00       -0.68      2.23 o 
  -9   8   7      175.35      193.14      9.71 o 
  -8   8   7      244.05      257.33     10.59 o 
  -7   8   7       10.67        6.71      2.68 o 
  -6   8   7        2.65        2.50      2.36 o 
  -5   8   7        9.30        5.69      2.77 o 
  -4   8   7       42.42       46.20      4.58 o 
  -3   8   7      125.93      129.31      6.80 o 
  -2   8   7       20.25       21.83      3.42 o 
  -1   8   7      172.02      182.68      7.86 o 
   0   8   7        7.64       10.64      2.96 o 
   1   8   7       37.37       44.54      4.53 o 
   2   8   7       83.37       81.17      5.69 o 
   3   8   7       89.59       99.30      6.34 o 
   4   8   7       11.01        9.80      3.14 o 
   5   8   7       13.95       16.83      3.88 o 
   6   8   7      117.62      133.50      5.59 o 
  -6   9   7        9.03        7.45      3.24 o 
  -5   9   7       20.10       14.89      3.65 o 
  -4   9   7       10.39        9.53      3.10 o 
  -3   9   7       89.43       74.28      5.97 o 
  -2   9   7      225.04      248.63     10.04 o 
  -1   9   7       79.50       80.84      6.06 o 
   0   9   7       19.42       21.78      3.88 o 
   1   9   7       21.57       25.48      4.16 o 
   2   9   7       45.59       51.15      5.27 o 
   3   9   7       17.10       15.91      3.84 o 
   4   9   7       20.63       19.47      4.25 o 
 -15   0   8      235.78      260.66     10.82 o 
 -14   0   8        3.53        5.78      3.28 o 
 -13   0   8      164.33      137.08      7.26 o 
 -12   0   8       56.42       58.92      4.99 o 
 -11   0   8      115.95      108.82      6.10 o 
  -9   0   8        0.86       -1.66      1.71 o 
  -8   0   8        0.26        1.48      1.57 o 
  -7   0   8     2936.75     3042.94     43.15 o 
  -6   0   8     7153.48     7498.00     95.78 o 
  -5   0   8     3158.61     3417.05     46.53 o 
  -4   0   8       39.66       39.36      2.77 o 
  -3   0   8      106.54       94.02      3.88 o 
  -2   0   8      221.86      244.61      6.29 o 
  -1   0   8        0.02        0.62      0.38 o 
   0   0   8      335.36      322.92      4.32 o 
   1   0   8     1547.76     1526.03     22.75 o 
   2   0   8     8971.48     9325.25    116.36 o 
   3   0   8     3227.56     3285.70     44.77 o 
   4   0   8      152.87      157.80      5.83 o 
   5   0   8        0.45       -0.88      1.80 o 
   6   0   8      445.80      484.78     11.84 o 
   7   0   8     1381.59     1230.31     22.11 o 
   8   0   8        6.03        4.44      2.54 o 
   9   0   8        8.47        7.54      3.01 o 
  10   0   8        3.62        2.73      3.19 o 
  11   0   8       14.09       14.57      4.12 o 
 -15   1   8       26.30       31.36      7.65 o 
 -14   1   8        9.83       12.44      2.59 o 
 -13   1   8      225.38      230.38      6.49 o 
 -12   1   8       84.04       85.26      4.05 o 
 -11   1   8       70.95       69.46      3.61 o 
 -10   1   8       36.38       41.59      2.80 o 
  -9   1   8        0.78        1.94      1.85 o 
  -8   1   8        0.59        1.56      1.29 o 
  -7   1   8      462.27      474.48     12.83 o 
  -6   1   8       42.40       40.07      2.22 o 
  -5   1   8      236.52      237.36      4.79 o 
  -4   1   8      365.08      392.09      6.67 o 
  -3   1   8      793.02      849.90      7.85 o 
  -2   1   8      421.44      442.31      5.13 o 
  -1   1   8      461.58      490.83      5.11 o 
   0   1   8      266.20      264.19      3.45 o 
   1   1   8      361.86      391.30      4.61 o 
   2   1   8      184.31      193.68      4.12 o 
   3   1   8      468.43      522.61      7.63 o 
   4   1   8      791.73      786.94     10.35 o 
   5   1   8      479.15      433.50      7.40 o 
   6   1   8     1227.85     1183.49     14.80 o 
   7   1   8       79.54       74.65      3.74 o 
   8   1   8        0.95       -1.15      1.75 o 
   9   1   8       33.90       32.54      3.04 o 
  10   1   8       24.18       29.37      3.11 o 
  11   1   8       16.89       17.11      4.44 o 
 -15   2   8        8.74       10.85      2.96 o 
 -14   2   8       63.86       57.72      4.00 o 
 -13   2   8      178.48      182.26      5.89 o 
 -12   2   8        8.17        6.83      2.98 o 
 -11   2   8        0.14        2.36      2.31 o 
 -10   2   8        5.26        9.21      1.86 o 
  -9   2   8        5.84        3.92      1.51 o 
  -8   2   8       90.72      104.43      5.23 o 
  -7   2   8        8.20        3.54      1.19 o 
  -6   2   8       56.45       66.35      2.42 o 
  -5   2   8       16.48       13.57      1.07 o 
  -4   2   8      309.21      304.68      8.27 o 
  -3   2   8      471.83      494.25      5.50 o 
  -2   2   8        1.58       -0.07      0.57 o 
  -1   2   8       13.37       20.81      1.52 o 
   0   2   8     1585.89     1749.60     20.83 o 
   1   2   8       86.47      114.34      2.37 o 
   2   2   8        1.57        0.91      0.61 o 
   3   2   8      310.95      291.47      4.26 o 
   4   2   8       29.87       33.03      2.11 o 
   5   2   8       91.93       83.68      3.38 o 
   6   2   8        2.54        3.13      1.65 o 
   7   2   8       19.89       13.65      2.19 o 
   8   2   8        2.37        6.89      3.10 o 
   9   2   8       52.56       53.32      5.36 o 
  10   2   8        4.37       -0.74      3.14 o 
  11   2   8       12.00       20.12      4.67 o 
 -14   3   8       19.36       24.88      4.62 o 
 -13   3   8      313.30      333.88      8.01 o 
 -12   3   8       24.15       26.36      2.81 o 
 -11   3   8      162.87      147.72      7.03 o 
 -10   3   8       52.95       44.58      2.83 o 
  -9   3   8       39.33       34.51      2.48 o 
  -8   3   8      223.91      231.78      5.36 o 
  -7   3   8        0.29        0.91      0.94 o 
  -6   3   8      140.47      150.21      3.17 o 
  -5   3   8      448.43      488.06      5.64 o 
  -4   3   8      183.81      167.57      3.11 o 
  -3   3   8       12.34       18.17      0.90 o 
  -2   3   8       94.63      104.87      2.31 o 
  -1   3   8      368.74      343.78      4.37 o 
   0   3   8      113.98      137.36      2.11 o 
   1   3   8       97.76       99.82      2.28 o 
   2   3   8      176.33      189.19      3.27 o 
   3   3   8        1.23        2.23      1.43 o 
   4   3   8       56.06       62.41      2.92 o 
   5   3   8       26.50       20.81      2.13 o 
   6   3   8        3.06        2.17      2.50 o 
   7   3   8       16.37       20.95      3.70 o 
   8   3   8       36.12       26.50      4.21 o 
   9   3   8        8.59        5.41      3.38 o 
  10   3   8       34.08       28.40      5.09 o 
  11   3   8       39.94       44.54      5.97 o 
 -14   4   8       25.26       27.47      4.95 o 
 -13   4   8        3.80        4.95      3.38 o 
 -12   4   8       48.73       57.02      5.23 o 
 -11   4   8        5.67        5.87      2.87 o 
 -10   4   8        2.56        1.70      3.56 o 
  -9   4   8      244.67      220.03      5.49 o 
  -8   4   8      107.27       98.55      2.52 o 
  -7   4   8       80.97       84.98      2.22 o 
  -6   4   8       25.72       32.54      2.04 o 
  -5   4   8       50.90       52.22      1.90 o 
  -4   4   8        0.53        0.71      0.57 o 
  -3   4   8       12.54       15.65      0.94 o 
  -2   4   8      214.98      197.64      4.50 o 
  -1   4   8      229.98      235.42      3.55 o 
   0   4   8      222.60      239.49      3.67 o 
   1   4   8      150.24      154.38      3.03 o 
   2   4   8       35.44       35.65      2.26 o 
   3   4   8       75.54       63.26      3.04 o 
   4   4   8      179.89      183.94      4.94 o 
   5   4   8       71.82       68.40      3.40 o 
   6   4   8       31.75       26.80      2.61 o 
   7   4   8        6.49        9.26      2.52 o 
   8   4   8       55.04       44.25      3.43 o 
   9   4   8        0.81        1.40      2.14 o 
  10   4   8       47.39       51.03      6.08 o 
 -13   5   8      401.13      386.46     13.00 o 
 -12   5   8       87.07       74.55      6.01 o 
 -11   5   8        0.76       -2.31      2.50 o 
 -10   5   8        0.00        4.35      2.54 o 
  -9   5   8        5.25        9.05      1.89 o 
  -8   5   8       29.41       26.52      2.32 o 
  -7   5   8       51.97       48.14      2.27 o 
  -6   5   8      697.96      699.45      8.14 o 
  -5   5   8      578.42      590.67      7.35 o 
  -4   5   8       40.01       38.18      2.43 o 
  -3   5   8        0.56        0.21      0.99 o 
  -2   5   8       13.15       12.64      2.73 o 
  -1   5   8      700.18      663.92      9.45 o 
   0   5   8      420.60      399.00      7.03 o 
   1   5   8      357.88      363.81      6.76 o 
   2   5   8      425.89      394.38      7.26 o 
   3   5   8        4.44        3.17      1.66 o 
   4   5   8        2.75        3.42      2.17 o 
   5   5   8      186.09      173.91      5.24 o 
   6   5   8      219.28      195.89      5.74 o 
   7   5   8        0.73        0.22      1.71 o 
   8   5   8       33.32       26.79      4.16 o 
   9   5   8       44.71       49.85      7.47 o 
  10   5   8        7.37        7.41      2.80 o 
 -12   6   8       25.67       18.78      4.21 o 
 -11   6   8      403.88      433.81     12.76 o 
 -10   6   8      133.01      137.91      7.03 o 
  -9   6   8       74.59       66.31      5.36 o 
  -8   6   8       20.78       18.61      2.36 o 
  -7   6   8        0.06       -0.09      1.66 o 
  -6   6   8       58.95       62.85      4.62 o 
  -5   6   8       83.60       78.67      4.95 o 
  -4   6   8      559.49      575.06     13.27 o 
  -3   6   8      195.84      204.94      5.07 o 
  -2   6   8      391.98      371.52      6.95 o 
  -1   6   8      234.33      238.28      5.51 o 
   0   6   8      185.12      195.09      5.04 o 
   1   6   8      322.17      302.52      6.46 o 
   2   6   8       11.62       13.80      1.98 o 
   3   6   8      454.33      434.15     16.40 o 
   4   6   8      133.51      125.53      6.08 o 
   5   6   8       17.30       22.45      3.47 o 
   6   6   8       71.80       63.17      4.12 o 
   7   6   8        1.37        2.11      2.07 o 
   8   6   8        6.54        8.13      2.58 o 
   9   6   8        8.17       11.01      2.97 o 
 -10   7   8        0.01       -1.48      2.50 o 
  -9   7   8        6.51        9.16      3.24 o 
  -8   7   8      198.72      211.91      9.06 o 
  -7   7   8       22.48       21.18      3.51 o 
  -6   7   8       30.38       28.12      3.79 o 
  -5   7   8        1.86        2.59      2.03 o 
  -4   7   8        7.86        6.20      2.31 o 
  -3   7   8       15.72       16.00      2.96 o 
  -2   7   8       59.00       57.63      4.53 o 
  -1   7   8       10.30       14.75      2.87 o 
   0   7   8       54.74       43.83      2.83 o 
   1   7   8        0.01        1.46      2.03 o 
   2   7   8       45.97       48.01      3.17 o 
   3   7   8      193.30      185.21      5.59 o 
   4   7   8      159.10      147.78      5.18 o 
   5   7   8      112.93      123.30      7.58 o 
   6   7   8       78.87       80.67      4.47 o 
   7   7   8        0.05        1.81      2.28 o 
  -9   8   8       13.90       16.79      4.30 o 
  -8   8   8       94.86       92.96      6.71 o 
  -7   8   8       41.59       33.67      4.44 o 
  -6   8   8       57.66       45.46      4.81 o 
  -5   8   8       67.77       58.78      5.18 o 
  -4   8   8       50.51       44.31      4.53 o 
  -3   8   8       31.18       28.30      3.84 o 
  -2   8   8       97.61       84.03      5.60 o 
  -1   8   8      113.61       95.32      5.97 o 
   0   8   8       27.58       30.71      4.07 o 
   1   8   8       19.98       16.28      3.33 o 
   2   8   8      115.19      109.24      6.52 o 
   3   8   8        0.23        0.42      2.40 o 
   4   8   8       12.05        9.25      3.28 o 
   5   8   8       32.80       29.72      3.22 o 
   6   8   8       32.42       36.53      3.58 o 
  -7   9   8       13.22       16.93      4.02 o 
  -6   9   8       84.58       89.08      6.66 o 
  -5   9   8       34.38       31.03      4.49 o 
  -4   9   8       19.80       21.60      3.93 o 
  -3   9   8        3.77        4.44      2.54 o 
  -2   9   8      224.10      252.47     10.13 o 
  -1   9   8        1.08       -0.92      2.03 o 
   0   9   8      176.19      183.52      8.69 o 
   1   9   8       10.23       10.91      3.51 o 
   2   9   8       27.23       21.60      4.16 o 
   3   9   8       22.11       30.43      4.67 o 
 -15   1   9       76.95       82.82      6.57 o 
 -14   1   9      117.78      125.95      5.26 o 
 -13   1   9       12.40        4.65      2.10 o 
 -12   1   9        3.97        4.39      2.36 o 
 -11   1   9       26.79       23.63      3.61 o 
 -10   1   9        5.90        4.44      2.50 o 
  -9   1   9       17.73       13.69      1.97 o 
  -8   1   9     1136.30     1138.77     14.54 o 
  -7   1   9       90.45      101.01      3.56 o 
  -6   1   9       70.92       70.72      3.33 o 
  -5   1   9        1.67        2.73      1.01 o 
  -4   1   9      155.72      154.90      3.12 o 
  -3   1   9      746.34      728.55      7.11 o 
  -2   1   9      374.24      358.47      4.23 o 
  -1   1   9       15.14       16.80      0.93 o 
   0   1   9      228.01      223.06      3.26 o 
   1   1   9       60.33       64.21      2.73 o 
   2   1   9      164.34      162.53      3.98 o 
   3   1   9      458.79      448.53      7.25 o 
   4   1   9      394.61      388.83     14.80 o 
   5   1   9      106.00      114.84      7.42 o 
   6   1   9      363.55      338.91      6.92 o 
   7   1   9      149.27      124.78      4.57 o 
   8   1   9       13.51       10.99      2.29 o 
   9   1   9       95.26       92.35      6.47 o 
  10   1   9       77.60       98.46      7.08 o 
  11   1   9        0.91       -0.18      3.47 o 
 -14   2   9        2.53        3.58      2.40 o 
 -13   2   9       38.45       33.88      6.43 o 
 -12   2   9        0.64       -0.07      1.76 o 
 -11   2   9      198.33      199.38      5.74 o 
 -10   2   9       31.18       31.06      2.57 o 
  -9   2   9        0.90        0.83      1.99 o 
  -8   2   9       45.84       39.97      3.19 o 
  -7   2   9       49.76       45.85      3.10 o 
  -6   2   9       12.64       14.61      1.79 o 
  -5   2   9      328.10      339.94      5.22 o 
  -4   2   9      571.84      597.45      6.55 o 
  -3   2   9        3.29        1.91      0.64 o 
  -2   2   9      653.80      717.83      7.77 o 
  -1   2   9     1635.35     1703.62     14.15 o 
   0   2   9      721.91      738.45      7.39 o 
   1   2   9        6.43        2.42      0.90 o 
   2   2   9        2.80        3.07      0.78 o 
   3   2   9       43.49       48.22      1.91 o 
   4   2   9       65.76       63.29      4.58 o 
   5   2   9       13.82       13.06      1.89 o 
   6   2   9        7.88        2.01      1.66 o 
   7   2   9        1.19        1.66      2.54 o 
   8   2   9       61.88       80.57      6.20 o 
   9   2   9       19.22       21.04      4.30 o 
  10   2   9        0.91        4.16      3.65 o 
  11   2   9       48.85       38.94      5.78 o 
 -14   3   9       55.24       60.39      7.98 o 
 -13   3   9      141.27      160.95     10.98 o 
 -12   3   9        4.77        0.46      2.40 o 
 -11   3   9      199.46      198.07      8.81 o 
 -10   3   9       58.23       55.01      3.14 o 
  -9   3   9       64.79       68.15      3.38 o 
  -8   3   9       10.74        8.19      2.40 o 
  -7   3   9      674.26      684.71      8.08 o 
  -6   3   9       24.94       26.81      1.79 o 
  -5   3   9       11.21       10.29      2.25 o 
  -4   3   9      185.77      183.76      3.35 o 
  -3   3   9      393.42      417.16      5.24 o 
  -2   3   9      102.37      117.00      2.52 o 
  -1   3   9       28.68       25.84      1.93 o 
   0   3   9      164.85      183.12      3.18 o 
   1   3   9      498.49      480.32      6.33 o 
   2   3   9       15.58       16.64      1.25 o 
   3   3   9      222.32      204.64      4.82 o 
   4   3   9       24.00       28.21      5.97 o 
   5   3   9     1084.85      953.53     14.20 o 
   6   3   9        7.54        3.24      1.72 o 
   7   3   9       28.10       22.29      3.98 o 
   8   3   9       25.98       25.81      4.44 o 
   9   3   9        7.95        6.38      3.75 o 
  10   3   9      419.82      489.04     15.45 o 
 -14   4   9       52.88       54.71      5.97 o 
 -13   4   9       59.77       54.67      5.46 o 
 -12   4   9       37.08       38.76      4.72 o 
 -11   4   9        3.25        1.97      1.70 o 
 -10   4   9       12.77       11.10      3.05 o 
  -9   4   9        2.26        4.81      1.78 o 
  -8   4   9      367.84      350.98      5.65 o 
  -7   4   9      595.47      589.42      8.08 o 
  -6   4   9      127.70      140.09      4.07 o 
  -5   4   9       67.60       68.82      2.29 o 
  -4   4   9        4.95        2.78      0.80 o 
  -3   4   9       12.40       12.26      1.53 o 
  -2   4   9       25.15       23.19      1.36 o 
  -1   4   9       51.49       45.46      2.34 o 
   0   4   9      159.51      136.44      3.80 o 
   1   4   9       12.75        9.39      1.45 o 
   2   4   9       15.52       20.10      3.68 o 
   3   4   9      763.57      730.79     11.70 o 
   4   4   9       14.35        6.33      2.84 o 
   5   4   9      259.72      197.93      5.47 o 
   6   4   9      131.60      104.54      4.97 o 
   7   4   9       11.15        8.13      2.11 o 
   8   4   9        8.38        7.55      2.31 o 
   9   4   9        0.03        3.18      2.22 o 
  10   4   9       13.18       12.06      2.94 o 
 -13   5   9      136.89      119.14      7.68 o 
 -12   5   9      112.50      112.99      6.98 o 
 -11   5   9        0.45        1.71      2.64 o 
 -10   5   9       31.04       34.09      3.98 o 
  -9   5   9        1.74        1.71      1.42 o 
  -8   5   9      142.73      149.84      3.79 o 
  -7   5   9        5.75        5.42      1.23 o 
  -6   5   9       14.23        6.43      1.24 o 
  -5   5   9      503.91      496.86      6.48 o 
  -4   5   9      382.47      402.15      7.18 o 
  -3   5   9       66.90       62.69      2.92 o 
  -2   5   9      561.93      568.82      8.68 o 
  -1   5   9      101.40       98.41      3.53 o 
   0   5   9      788.95      769.98     13.90 o 
   1   5   9       73.03       60.17      4.69 o 
   2   5   9       57.61       54.18      5.36 o 
   3   5   9       13.42        8.22      1.76 o 
   4   5   9       17.39       25.90      2.49 o 
   5   5   9      149.73      138.65      4.88 o 
   6   5   9       17.91       18.26      2.53 o 
   7   5   9       31.25       29.27      5.02 o 
   8   5   9       51.98       51.40      3.88 o 
   9   5   9       27.19       27.64      5.32 o 
 -12   6   9       50.47       49.35      5.27 o 
 -11   6   9       51.08       44.03      4.86 o 
 -10   6   9       14.99       16.46      3.42 o 
  -9   6   9       17.91       11.58      2.09 o 
  -8   6   9       42.88       40.01      4.25 o 
  -7   6   9      306.91      296.83      9.80 o 
  -6   6   9      389.92      364.95     10.68 o 
  -5   6   9       18.30       16.42      2.82 o 
  -4   6   9      150.49      137.94      4.43 o 
  -3   6   9       88.40       87.78      7.35 o 
  -2   6   9      815.15      806.91     11.41 o 
  -1   6   9     2262.31     2238.19     24.07 o 
   0   6   9        1.08       -0.56      2.13 o 
   1   6   9      206.70      187.14      5.17 o 
   2   6   9       12.02        9.49      1.86 o 
   3   6   9        4.90       11.19      2.03 o 
   4   6   9        1.73        3.37      1.80 o 
   5   6   9        2.01        1.34      1.81 o 
   6   6   9      112.65      117.55      4.99 o 
   7   6   9       12.55       12.06      3.24 o 
   8   6   9        0.67        4.47      2.54 o 
 -10   7   9       83.42       76.45      6.61 o 
  -9   7   9       67.91       58.74      5.50 o 
  -8   7   9       20.68       15.22      3.47 o 
  -7   7   9        6.87        8.23      2.82 o 
  -6   7   9       17.94       20.21      3.33 o 
  -5   7   9       89.92      100.82      5.97 o 
  -4   7   9       14.46       10.31      2.64 o 
  -3   7   9       14.00       16.28      2.96 o 
  -2   7   9      108.68      108.82      5.87 o 
  -1   7   9      205.66      189.30      7.68 o 
   0   7   9       76.30       72.21      3.60 o 
   1   7   9        8.41        7.04      1.91 o 
   2   7   9        9.46       12.88      2.23 o 
   3   7   9        0.23        2.04      1.71 o 
   4   7   9       19.56       26.98      5.13 o 
   5   7   9        9.69        5.19      3.05 o 
   6   7   9        2.95        8.55      3.03 o 
   7   7   9      467.53      505.24     12.46 o 
  -9   8   9        3.59        4.07      3.14 o 
  -8   8   9        0.28        3.70      2.77 o 
  -7   8   9       32.02       33.85      4.49 o 
  -6   8   9      108.91      113.86      6.89 o 
  -5   8   9      170.91      175.75      8.19 o 
  -4   8   9       30.11       32.42      4.12 o 
  -3   8   9        5.19        0.69      2.13 o 
  -2   8   9       22.31       25.39      3.70 o 
  -1   8   9       33.19       27.24      3.84 o 
   0   8   9       15.30       17.57      3.56 o 
   1   8   9        6.66        6.89      2.87 o 
   2   8   9        1.06        3.75      2.68 o 
   3   8   9       93.38       86.95      6.29 o 
   4   8   9       74.37       74.37      5.57 o 
   5   8   9        4.71        4.24      2.40 o 
  -6   9   9       47.73       39.40      4.95 o 
  -5   9   9        0.01       -0.14      2.54 o 
  -4   9   9        3.16        5.87      2.87 o 
  -3   9   9      154.34      155.95      8.19 o 
  -2   9   9        3.93        4.25      2.82 o 
  -1   9   9       24.43       21.51      3.98 o 
   0   9   9       12.87       12.76      3.61 o 
   1   9   9       80.10       79.46      6.34 o 
   2   9   9       49.69       60.82      5.83 o 
 -15   0  10       67.26       73.95      6.52 o 
 -14   0  10        7.80       13.74      3.88 o 
 -13   0  10       62.06       64.93      5.55 o 
 -12   0  10      378.76      411.61     12.16 o 
 -10   0  10       35.36       39.13      4.16 o 
  -9   0  10     3855.08     3903.50     55.45 o 
  -8   0  10      233.90      229.72      8.05 o 
  -7   0  10        7.47        6.94      2.03 o 
  -6   0  10       76.20       88.29      4.67 o 
  -5   0  10        3.34        0.00      1.25 o 
  -4   0  10        4.15        1.48      1.34 o 
  -3   0  10      234.15      207.84      6.38 o 
  -2   0  10       26.55       27.24      2.45 o 
  -1   0  10       12.42       10.16      0.76 o 
   0   0  10        2.19        1.97      0.62 o 
   1   0  10       11.64        9.94      1.99 o 
   2   0  10      762.57      794.19     14.89 o 
   3   0  10     1446.13     1329.42     22.06 o 
   4   0  10     1423.77     1358.37     22.94 o 
   5   0  10     1049.32     1033.20     19.29 o 
   6   0  10      103.56       99.48      5.97 o 
   7   0  10       26.54       44.68      4.39 o 
   8   0  10       30.01       23.91      4.02 o 
   9   0  10        4.92        3.51      3.24 o 
  10   0  10       43.45       37.69      5.09 o 
 -15   1  10       28.75       26.55      3.38 o 
 -14   1  10       14.28       13.73      2.82 o 
 -13   1  10      225.29      223.18      6.62 o 
 -12   1  10        2.90        6.06      2.96 o 
 -11   1  10       14.49       11.95      2.24 o 
 -10   1  10       45.47       43.36      4.79 o 
  -9   1  10     1219.78     1221.18     15.96 o 
  -8   1  10      964.06     1029.84     36.03 o 
  -7   1  10       80.74      111.67      8.42 o 
  -6   1  10      394.25      378.13      9.34 o 
  -5   1  10      204.58      205.97      4.76 o 
  -4   1  10      111.52      118.30      2.39 o 
  -3   1  10      173.28      179.94      3.11 o 
  -2   1  10      149.07      173.37      2.80 o 
  -1   1  10      352.79      384.45      4.60 o 
   0   1  10      814.50      796.46      7.77 o 
   1   1  10      113.75      118.07      2.54 o 
   2   1  10       62.34       74.20      2.86 o 
   3   1  10      147.08      153.12      4.24 o 
   4   1  10        0.16       -0.34      1.29 o 
   5   1  10        1.80       -2.03      1.35 o 
   6   1  10      142.35      178.15      5.17 o 
   7   1  10        0.14        0.02      2.54 o 
   8   1  10       26.26       29.72      8.19 o 
   9   1  10        6.95        7.63      3.56 o 
  10   1  10       14.81       15.26      4.21 o 
 -14   2  10        1.38        1.56      2.24 o 
 -13   2  10      113.38      113.12      9.60 o 
 -12   2  10        4.11        1.66      2.73 o 
 -11   2  10       36.83       32.72      2.88 o 
 -10   2  10      102.29       81.87      3.81 o 
  -9   2  10       79.84       79.98      3.66 o 
  -8   2  10      330.22      352.47     12.83 o 
  -7   2  10      496.09      491.34      8.36 o 
  -6   2  10      316.31      329.40      4.88 o 
  -5   2  10      117.97      160.06      3.99 o 
  -4   2  10        0.36       -0.39      0.66 o 
  -3   2  10      378.17      366.20      5.61 o 
  -2   2  10      281.21      322.68      4.32 o 
  -1   2  10       48.05       51.89      1.75 o 
   0   2  10      421.29      429.15      7.76 o 
   1   2  10        0.05        0.94      0.78 o 
   2   2  10      222.64      219.62      3.75 o 
   3   2  10        6.86        9.65      1.20 o 
   4   2  10        2.45        1.32      1.06 o 
   5   2  10       16.47       20.71      2.22 o 
   6   2  10      226.48      208.77      8.37 o 
   7   2  10        5.45        1.20      2.73 o 
   8   2  10       67.70       63.78      5.64 o 
   9   2  10        3.61        0.88      3.19 o 
  10   2  10      363.39      419.62     14.01 o 
 -14   3  10       31.68       29.50      3.48 o 
 -13   3  10        0.54       -0.94      2.36 o 
 -12   3  10        1.70        6.06      2.77 o 
 -11   3  10       24.56       25.07      2.65 o 
 -10   3  10      176.71      188.26      5.51 o 
  -9   3  10        9.78        9.65      1.91 o 
  -8   3  10      265.80      254.83      8.51 o 
  -7   3  10       46.89       38.56      1.93 o 
  -6   3  10        0.01        5.38      4.54 o 
  -5   3  10        8.85        9.89      1.11 o 
  -4   3  10        4.88        4.56      0.92 o 
  -3   3  10       46.38       53.81      1.90 o 
  -2   3  10      192.43      166.50      3.14 o 
  -1   3  10      143.78      153.79      3.00 o 
   0   3  10        3.38        5.26      0.88 o 
   1   3  10       32.90       39.27      1.95 o 
   2   3  10       40.33       44.10      3.84 o 
   3   3  10      294.32      285.45      5.90 o 
   4   3  10      124.11      113.00      5.11 o 
   5   3  10      173.82      131.82      7.98 o 
   6   3  10       75.03       72.01      3.65 o 
   7   3  10       87.11       93.23      4.28 o 
   8   3  10       13.91       21.27      4.25 o 
   9   3  10      183.52      217.92     10.13 o 
  10   3  10       55.39       51.24      6.20 o 
 -13   4  10       31.00       29.32      4.72 o 
 -12   4  10        2.09        4.44      3.10 o 
 -11   4  10        2.43        0.72      1.75 o 
 -10   4  10        4.09       -0.06      1.55 o 
  -9   4  10       95.27      102.22     11.12 o 
  -8   4  10      130.45      116.67      3.30 o 
  -7   4  10      383.31      349.85      7.86 o 
  -6   4  10      407.88      385.91      5.71 o 
  -5   4  10        0.00       -0.63      0.75 o 
  -4   4  10      133.04      124.58      2.96 o 
  -3   4  10      177.23      188.50      3.55 o 
  -2   4  10        0.03       -0.08      0.97 o 
  -1   4  10       92.18       96.34      4.88 o 
   0   4  10       57.08       61.70      2.80 o 
   1   4  10        0.22        2.24      2.73 o 
   2   4  10       31.20       26.81      2.20 o 
   3   4  10      104.76       96.81      3.76 o 
   4   4  10       85.05       71.98      3.51 o 
   5   4  10       98.33       99.12      4.09 o 
   6   4  10      160.47      162.09      8.32 o 
   7   4  10        0.31        2.15      1.95 o 
   8   4  10       10.42       10.70      2.55 o 
   9   4  10       13.83       11.35      3.08 o 
 -13   5  10        2.44        6.15      3.56 o 
 -12   5  10       47.76       46.90      5.09 o 
 -11   5  10       10.40        9.43      3.14 o 
 -10   5  10       27.90       32.05      3.88 o 
  -9   5  10        0.19        1.15      1.83 o 
  -8   5  10       36.73       31.10      2.26 o 
  -7   5  10       12.14       11.74      1.50 o 
  -6   5  10      200.49      181.55      3.92 o 
  -5   5  10     1141.49     1109.13     20.86 o 
  -4   5  10        5.87        5.74      1.45 o 
  -3   5  10      213.05      230.71     10.34 o 
  -2   5  10       41.67       31.78      2.27 o 
  -1   5  10        0.18        0.36      1.21 o 
   0   5  10       13.67       10.82      1.83 o 
   1   5  10       16.08       17.15      2.00 o 
   2   5  10       68.95       59.16      3.11 o 
   3   5  10        0.51       -0.20      1.41 o 
   4   5  10      132.29      120.26      4.52 o 
   5   5  10      128.22      124.67      4.75 o 
   6   5  10        0.37       -0.06      1.72 o 
   7   5  10       85.42       81.02      4.29 o 
   8   5  10       73.50       77.18      4.52 o 
 -12   6  10       17.00       13.87      3.98 o 
 -11   6  10       26.76       22.34      4.12 o 
 -10   6  10       39.70       41.30      4.35 o 
  -9   6  10       29.90       28.58      4.07 o 
  -8   6  10        5.49        8.05      2.73 o 
  -7   6  10      194.75      183.47      7.63 o 
  -6   6  10      250.67      228.19      8.32 o 
  -5   6  10        3.34        5.49      1.63 o 
  -4   6  10      353.88      344.62      7.10 o 
  -3   6  10        0.49       -0.28      1.34 o 
  -2   6  10      627.11      645.89     10.71 o 
  -1   6  10       42.06       46.11      6.45 o 
   0   6  10       97.68       97.31      3.89 o 
   1   6  10        1.02       -1.81      1.21 o 
   2   6  10       93.00       93.10      3.98 o 
   3   6  10        8.64       10.53      2.13 o 
   4   6  10        7.40        7.14      1.99 o 
   5   6  10       13.46       18.72      2.72 o 
   6   6  10       37.01       48.40      4.67 o 
   7   6  10      108.28      127.13      5.53 o 
 -10   7  10      141.02      154.98      8.56 o 
  -9   7  10        5.87        4.07      2.96 o 
  -8   7  10       13.63       13.69      3.38 o 
  -7   7  10       69.68       79.78      5.60 o 
  -6   7  10        1.20       -0.74      1.80 o 
  -5   7  10       89.40       88.84      5.69 o 
  -4   7  10       21.40       24.88      3.42 o 
  -3   7  10       44.04       39.08      4.02 o 
  -2   7  10       60.85       53.19      4.49 o 
  -1   7  10       80.95       77.64      3.79 o 
   0   7  10       30.14       24.12      2.49 o 
   1   7  10      240.96      216.94      6.01 o 
   2   7  10      191.84      185.40      5.69 o 
   3   7  10      192.82      183.06      6.54 o 
   4   7  10        6.44        8.50      2.24 o 
   5   7  10        4.18        1.54      2.07 o 
   6   7  10      155.75      164.22     12.16 o 
  -8   8  10       41.78       39.87      4.90 o 
  -7   8  10        6.23        1.34      2.40 o 
  -6   8  10        1.28        2.59      2.40 o 
  -5   8  10        6.24       10.73      3.14 o 
  -4   8  10       34.05       33.39      4.16 o 
  -3   8  10       11.30        9.16      2.91 o 
  -2   8  10        0.09        0.14      2.08 o 
  -1   8  10       33.77       21.69      3.75 o 
   0   8  10       20.27       17.11      3.70 o 
   1   8  10        0.01       -0.97      2.40 o 
   2   8  10        8.73        9.99      3.28 o 
   3   8  10      348.35      405.46     12.90 o 
   4   8  10       31.52       28.00      4.21 o 
  -5   9  10        1.75        3.38      2.87 o 
  -4   9  10        0.71        1.20      2.36 o 
  -3   9  10       27.93       28.26      4.30 o 
  -2   9  10      102.22      118.91      7.45 o 
  -1   9  10        0.05        1.48      2.50 o 
   0   9  10      160.21      186.38      8.97 o 
   1   9  10       10.52       13.09      3.84 o 
 -14   1  11       12.25       14.64      2.82 o 
 -13   1  11       21.61       18.55      3.68 o 
 -12   1  11       12.77       14.06      3.65 o 
 -11   1  11       43.51       45.05      4.62 o 
 -10   1  11       22.55       16.41      2.29 o 
  -9   1  11      556.77      546.74     18.50 o 
  -8   1  11        2.52        1.79      1.37 o 
  -7   1  11      500.26      504.41      8.67 o 
  -6   1  11        1.25        0.89      1.41 o 
  -5   1  11        0.80        7.36      1.97 o 
  -4   1  11      107.00      128.11      3.78 o 
  -3   1  11       18.86        9.87      1.42 o 
  -2   1  11      302.93      276.08      5.44 o 
  -1   1  11      263.07      238.91      4.98 o 
   0   1  11      918.51      905.36      8.74 o 
   1   1  11      582.80      572.30      6.51 o 
   2   1  11      281.15      283.54      5.52 o 
   3   1  11      528.58      515.70      8.44 o 
   4   1  11       12.60       10.77      1.90 o 
   5   1  11       80.60       82.09      3.77 o 
   6   1  11       40.41       37.27      2.93 o 
   7   1  11       32.15       30.56      2.94 o 
   8   1  11        0.01        0.19      2.01 o 
   9   1  11      163.20      206.82      9.53 o 
  10   1  11        1.70        2.77      3.75 o 
 -14   2  11        8.26        1.27      2.39 o 
 -13   2  11       89.70       92.08      6.61 o 
 -12   2  11       21.25       20.14      3.05 o 
 -11   2  11      147.67      138.24      5.04 o 
 -10   2  11      356.28      344.23     10.91 o 
  -9   2  11        1.34       -0.28      1.44 o 
  -8   2  11      161.14      172.79      5.03 o 
  -7   2  11       37.95       44.54      3.79 o 
  -6   2  11      138.69      149.54      3.28 o 
  -5   2  11      212.62      219.31      3.80 o 
  -4   2  11      102.12      108.06      2.55 o 
  -3   2  11        0.24        0.13      0.61 o 
  -2   2  11       66.57       74.28      2.10 o 
  -1   2  11       37.03       43.64      1.72 o 
   0   2  11       32.71       26.24      1.40 o 
   1   2  11      235.44      256.44      5.76 o 
   2   2  11      110.99      112.24      2.79 o 
   3   2  11      615.99      587.45      7.19 o 
   4   2  11       13.62       10.09      2.59 o 
   5   2  11       44.13       40.05      4.30 o 
   6   2  11        0.00        0.14      2.31 o 
   7   2  11       41.08       52.63      5.18 o 
   8   2  11        5.16        5.78      3.51 o 
   9   2  11        3.27        7.49      3.65 o 
  10   2  11      141.25      152.02      9.16 o 
 -14   3  11        0.02        1.49      2.40 o 
 -13   3  11       45.08       46.71      5.09 o 
 -12   3  11       11.43       11.92      2.42 o 
 -11   3  11        0.78        0.07      1.68 o 
 -10   3  11      179.96      185.24      6.78 o 
  -9   3  11       10.05       10.41      2.82 o 
  -8   3  11      234.73      245.16      9.43 o 
  -7   3  11      110.22      105.43      3.00 o 
  -6   3  11        0.05        0.58      0.80 o 
  -5   3  11      115.54      122.53      4.76 o 
  -4   3  11      332.16      331.44      4.87 o 
  -3   3  11       27.52       37.77      3.36 o 
  -2   3  11      354.77      377.28      5.12 o 
  -1   3  11       47.16       42.04      1.79 o 
   0   3  11        1.00        2.13      0.80 o 
   1   3  11       10.32        8.82      1.12 o 
   2   3  11       71.50       78.32      3.19 o 
   3   3  11      465.02      409.10      7.43 o 
   4   3  11        2.78       -1.68      1.12 o 
   5   3  11       12.99       24.28      2.48 o 
   6   3  11       34.33       32.31      3.70 o 
   7   3  11       18.29       20.93      2.61 o 
   8   3  11        2.12        4.89      2.14 o 
   9   3  11       51.86       72.52      6.84 o 
 -13   4  11      102.67      118.35      7.54 o 
 -12   4  11       87.31      108.43      6.06 o 
 -11   4  11      339.69      347.50      7.86 o 
 -10   4  11        1.28        0.14      2.13 o 
  -9   4  11       33.00       31.01      2.80 o 
  -8   4  11       14.27       12.48      1.92 o 
  -7   4  11      504.32      493.75      8.48 o 
  -6   4  11        7.86        8.44      1.49 o 
  -5   4  11       28.32       20.00      1.50 o 
  -4   4  11        6.92        4.90      1.06 o 
  -3   4  11       21.50       18.98      1.41 o 
  -2   4  11       27.07       23.83      1.91 o 
  -1   4  11       31.86       26.09      3.58 o 
   0   4  11        1.23       -0.98      1.00 o 
   1   4  11       27.42       20.47      2.17 o 
   2   4  11      106.48       85.27      3.51 o 
   3   4  11      424.25      345.42      7.09 o 
   4   4  11      634.25      610.14     13.07 o 
   5   4  11      144.51      151.08     13.62 o 
   6   4  11       62.39       58.95      3.63 o 
   7   4  11        2.89        3.72      1.98 o 
   8   4  11      312.55      332.87      8.41 o 
   9   4  11      177.11      197.90      6.89 o 
 -12   5  11        3.27        2.82      3.28 o 
 -11   5  11        0.00       -0.46      2.45 o 
 -10   5  11       44.84       44.40      4.39 o 
  -9   5  11       29.85       27.96      2.15 o 
  -8   5  11       21.70       23.05      1.88 o 
  -7   5  11       17.75       17.98      1.70 o 
  -6   5  11       41.20       36.99      2.67 o 
  -5   5  11        5.73       10.50      1.73 o 
  -4   5  11      438.16      423.60      7.73 o 
  -3   5  11      310.73      324.75      6.61 o 
  -2   5  11     1325.04     1304.25     17.74 o 
  -1   5  11       80.26       75.11      3.28 o 
   0   5  11       50.34       45.52      2.73 o 
   1   5  11       67.23       70.03      3.33 o 
   2   5  11        0.32        0.69      1.37 o 
   3   5  11       76.34       55.04      3.26 o 
   4   5  11       32.23       24.75      2.61 o 
   5   5  11        3.37        3.60      1.91 o 
   6   5  11       24.65       18.86      2.73 o 
   7   5  11       86.02       75.12     11.19 o 
   8   5  11       59.71       58.96      4.25 o 
 -11   6  11       31.91       27.38      4.25 o 
 -10   6  11       22.24       22.06      3.84 o 
  -9   6  11       15.85       15.54      3.38 o 
  -8   6  11       94.21       99.02      6.01 o 
  -7   6  11        5.43        7.77      2.50 o 
  -6   6  11       11.66        8.93      2.54 o 
  -5   6  11      105.22      104.26      4.09 o 
  -4   6  11      135.42      139.70      5.69 o 
  -3   6  11       31.84       31.07      2.53 o 
  -2   6  11       57.32       56.04      3.17 o 
  -1   6  11      622.69      631.07     10.23 o 
   0   6  11       17.01       13.65      2.00 o 
   1   6  11        0.29        1.45      1.46 o 
   2   6  11        8.52        7.02      1.88 o 
   3   6  11       57.02       48.55      3.30 o 
   4   6  11       62.91       48.81      3.46 o 
   5   6  11       24.00       34.21      3.29 o 
   6   6  11        3.95        7.08      2.51 o 
   7   6  11        5.12        0.46      2.14 o 
 -10   7  11        7.67        8.37      3.24 o 
  -9   7  11      176.86      181.02      8.88 o 
  -8   7  11       10.87        6.29      2.77 o 
  -7   7  11      127.97      115.71      6.61 o 
  -6   7  11        9.20        4.76      2.45 o 
  -5   7  11        0.91       -0.05      1.85 o 
  -4   7  11       24.00       23.26      3.38 o 
  -3   7  11       68.64       62.07      4.86 o 
  -2   7  11       70.29       75.89      3.83 o 
  -1   7  11       64.05       66.71      4.46 o 
   0   7  11        0.24        1.11      1.92 o 
   1   7  11       85.38       94.77      5.55 o 
   2   7  11        1.22        1.78      1.72 o 
   3   7  11       98.94      113.99      4.81 o 
   4   7  11        0.00        2.62      2.64 o 
   5   7  11      120.55      124.40      5.40 o 
  -8   8  11       10.96       10.36      3.38 o 
  -7   8  11        0.47       -0.60      2.08 o 
  -6   8  11        3.65        0.79      2.36 o 
  -5   8  11       23.81       22.75      3.88 o 
  -4   8  11      101.76      101.05      6.47 o 
  -3   8  11        0.25        0.79      2.22 o 
  -2   8  11       61.15       70.95      5.60 o 
  -1   8  11        9.40        8.19      3.10 o 
   0   8  11       13.47       19.33      3.70 o 
   1   8  11       81.74       88.01      6.20 o 
   2   8  11      351.45      386.04     12.35 o 
   3   8  11       26.30       26.33      3.20 o 
  -4   9  11        6.21        5.92      3.14 o 
  -3   9  11      118.39      129.54      7.72 o 
  -2   9  11        0.11       -1.06      2.45 o 
  -1   9  11        2.41        0.18      2.68 o 
 -14   0  12       62.40       70.21      6.29 o 
 -13   0  12      145.13      146.79      7.91 o 
 -11   0  12      496.61      508.14     14.24 o 
 -10   0  12       16.31       15.17      3.28 o 
  -9   0  12     3792.06     3905.53     56.52 o 
  -8   0  12      865.01      887.61     18.36 o 
  -7   0  12        5.05        6.10      2.27 o 
  -6   0  12       30.27       25.67      3.01 o 
  -5   0  12      177.20      166.91      6.38 o 
  -4   0  12        0.78       -1.02      1.25 o 
  -3   0  12      172.49      176.39      6.38 o 
  -2   0  12       24.02       11.42      2.13 o 
  -1   0  12       19.70       17.07      2.45 o 
   0   0  12      597.47      596.43     12.76 o 
   1   0  12     2752.41     2746.58     39.73 o 
   2   0  12      759.50      756.31     15.40 o 
   3   0  12      506.87      504.71     12.21 o 
   4   0  12      412.95      401.12     10.96 o 
   5   0  12      139.15      105.08      5.92 o 
   6   0  12       12.98        1.66      2.50 o 
   7   0  12        6.50        2.59      2.82 o 
   8   0  12        5.97        6.06      3.38 o 
   9   0  12        4.95        9.48      3.88 o 
 -14   1  12        0.96        0.30      3.65 o 
 -13   1  12        0.69       -0.18      3.01 o 
 -12   1  12       25.71       27.47      4.35 o 
 -11   1  12       13.63       10.01      2.84 o 
 -10   1  12        0.04        0.18      3.35 o 
  -9   1  12      135.83      144.43      5.02 o 
  -8   1  12      751.86      756.94     11.67 o 
  -7   1  12       46.63       46.55      4.19 o 
  -6   1  12        1.14       -0.57      1.07 o 
  -5   1  12      926.88      909.95     22.69 o 
  -4   1  12        6.32        3.40      1.50 o 
  -3   1  12      245.17      237.47      5.26 o 
  -2   1  12       25.71       27.29      2.00 o 
  -1   1  12        8.41       12.35      2.20 o 
   0   1  12       29.71       30.90      2.14 o 
   1   1  12        3.35        3.38      1.36 o 
   2   1  12     2070.33     1979.15     21.75 o 
   3   1  12      313.27      308.41      6.52 o 
   4   1  12      139.29      133.45      5.97 o 
   5   1  12        4.93        6.02      1.93 o 
   6   1  12        0.57        1.49      5.80 o 
   7   1  12      125.31      113.67      4.78 o 
   8   1  12        6.27        9.25      3.56 o 
   9   1  12       43.97       44.95      5.50 o 
 -14   2  12       27.58       33.87      3.61 o 
 -13   2  12       14.97       11.84      3.65 o 
 -12   2  12       45.44       54.76      3.73 o 
 -11   2  12        0.53        2.50      2.45 o 
 -10   2  12       23.66       22.66      5.02 o 
  -9   2  12       11.61        8.15      1.90 o 
  -8   2  12       22.75       21.60      2.29 o 
  -7   2  12       75.32       60.84      4.62 o 
  -6   2  12      102.96      102.13      3.78 o 
  -5   2  12      132.59      140.79      5.02 o 
  -4   2  12      601.31      584.41      9.12 o 
  -3   2  12       37.07       50.59      2.64 o 
  -2   2  12      456.00      475.74      7.77 o 
  -1   2  12      214.93      191.79      4.70 o 
   0   2  12      184.30      175.75      4.52 o 
   1   2  12       63.30       57.71      2.49 o 
   2   2  12      341.16      322.46      8.16 o 
   3   2  12        6.87        6.48      1.20 o 
   4   2  12        3.47        9.98      1.43 o 
   5   2  12        9.03        9.65      1.83 o 
   6   2  12       25.51       29.37      4.25 o 
   7   2  12       30.41       36.86      4.81 o 
   8   2  12        0.00        0.88      3.10 o 
   9   2  12        0.04        2.27      3.65 o 
 -14   3  12        0.69        4.44      2.63 o 
 -13   3  12        1.18       -1.94      2.96 o 
 -12   3  12        7.13        5.55      2.19 o 
 -11   3  12      199.76      188.56      6.59 o 
 -10   3  12        5.79        5.92      2.68 o 
  -9   3  12        7.04        3.00      1.72 o 
  -8   3  12       43.43       38.80      3.12 o 
  -7   3  12       35.10       21.30      1.66 o 
  -6   3  12       30.29       41.80      2.03 o 
  -5   3  12      116.75      108.81      2.89 o 
  -4   3  12      205.30      199.56      3.78 o 
  -3   3  12       16.02       15.41      1.29 o 
  -2   3  12      101.62       95.84      2.58 o 
  -1   3  12       78.02       71.20      2.30 o 
   0   3  12       10.30       12.07      1.25 o 
   1   3  12       34.68       28.73      2.12 o 
   2   3  12      208.96      196.17      4.96 o 
   3   3  12        9.29       12.77      1.84 o 
   4   3  12        2.98        1.94      1.48 o 
   5   3  12        6.15        5.05      1.83 o 
   6   3  12       48.25       46.48      3.72 o 
   7   3  12        6.93        8.24      2.32 o 
   8   3  12       29.28       33.08      5.69 o 
   9   3  12       37.37       39.65      5.16 o 
 -13   4  12       26.10       32.58      3.42 o 
 -12   4  12       19.84       13.51      2.67 o 
 -11   4  12        0.96        2.39      1.96 o 
 -10   4  12       80.53       77.79      4.03 o 
  -9   4  12       80.94       92.85      5.53 o 
  -8   4  12       96.02       92.36      7.33 o 
  -7   4  12      171.91      162.33      3.90 o 
  -6   4  12       88.56       81.40      3.16 o 
  -5   4  12       62.52       59.26      2.36 o 
  -4   4  12        4.55        4.82      1.22 o 
  -3   4  12      193.90      204.26      5.27 o 
  -2   4  12      365.38      346.13      6.54 o 
  -1   4  12      364.28      360.30      6.78 o 
   0   4  12       86.08       83.83      3.38 o 
   1   4  12        0.31        0.81      1.20 o 
   2   4  12        7.45        3.75      1.51 o 
   3   4  12       11.17        7.54      1.84 o 
   4   4  12        3.94        3.98      1.65 o 
   5   4  12        3.45        2.61      1.74 o 
   6   4  12        2.67       -0.04      1.80 o 
   7   4  12        1.82        1.43      2.20 o 
   8   4  12       50.48       61.26      5.09 o 
 -12   5  12       22.33       38.06      4.72 o 
 -11   5  12       82.32       77.79      5.83 o 
 -10   5  12       46.67       46.06      4.53 o 
  -9   5  12       62.08       54.20      2.72 o 
  -8   5  12       41.78       44.55      3.71 o 
  -7   5  12      204.08      212.95      4.59 o 
  -6   5  12      464.74      452.25     13.62 o 
  -5   5  12      307.73      298.43      6.55 o 
  -4   5  12       22.38       21.27      2.15 o 
  -3   5  12      232.56      211.84      5.43 o 
  -2   5  12     1305.19     1273.77     15.78 o 
  -1   5  12       24.39       32.86      5.36 o 
   0   5  12        5.99        6.20      1.63 o 
   1   5  12      158.19      155.29      4.88 o 
   2   5  12        9.91        6.89      1.85 o 
   3   5  12        3.42        2.59      1.72 o 
   4   5  12       47.07       40.08      3.12 o 
   5   5  12        9.12        8.32      2.18 o 
   6   5  12       66.57       61.99      4.02 o 
   7   5  12        6.72        6.38      2.57 o 
 -10   6  12       83.70       80.98      6.06 o 
  -9   6  12       29.78       22.85      3.75 o 
  -8   6  12       45.81       44.12      4.49 o 
  -7   6  12       22.82       18.08      3.24 o 
  -6   6  12       86.73       89.41      4.06 o 
  -5   6  12      407.31      430.15      8.40 o 
  -4   6  12      109.16      112.89      7.75 o 
  -3   6  12       67.17       67.72      3.56 o 
  -2   6  12       64.59       68.92      3.51 o 
  -1   6  12      554.12      530.63      9.42 o 
   0   6  12       20.29       19.51      3.72 o 
   1   6  12       71.53       66.58      4.53 o 
   2   6  12       69.58       70.95      4.44 o 
   3   6  12        0.14       -1.97      1.46 o 
   4   6  12      132.92      128.62      9.43 o 
   5   6  12       78.96       93.92      4.71 o 
   6   6  12        0.15        1.92      2.20 o 
  -9   7  12       71.45       80.24      6.20 o 
  -8   7  12      114.50      105.12      6.66 o 
  -7   7  12        2.67        4.25      2.45 o 
  -6   7  12        2.24        2.73      2.22 o 
  -5   7  12       39.61       36.35      4.12 o 
  -4   7  12       57.61       55.45      4.72 o 
  -3   7  12        3.80        4.21      2.22 o 
  -2   7  12       48.09       44.96      4.76 o 
  -1   7  12        4.23        3.17      2.71 o 
   0   7  12      138.21      148.17      5.18 o 
   1   7  12        4.23        2.27      3.88 o 
   2   7  12        2.81        5.84      1.99 o 
   3   7  12      199.97      239.30      6.91 o 
   4   7  12        3.31        2.66      2.20 o 
  -7   8  12       42.57       39.40      4.72 o 
  -6   8  12        6.08        4.16      2.77 o 
  -5   8  12       32.38       46.85      4.99 o 
  -4   8  12        5.14        6.20      2.59 o 
  -3   8  12        5.12        9.02      2.77 o 
  -2   8  12       10.99       13.74      3.24 o 
  -1   8  12       18.14       12.67      3.24 o 
   0   8  12        7.60        9.02      3.19 o 
   1   8  12       15.89       16.28      3.75 o 
   2   8  12       28.90       27.06      3.13 o 
 -14   1  13       57.46       63.26      4.41 o 
 -13   1  13       67.99       81.21      6.52 o 
 -12   1  13       51.56       46.80      5.27 o 
 -11   1  13      219.49      210.91      6.51 o 
 -10   1  13      223.26      218.66      7.08 o 
  -9   1  13      440.52      455.64      9.09 o 
  -8   1  13       67.77       65.33      3.86 o 
  -7   1  13       87.83       91.53      3.87 o 
  -6   1  13       33.45       34.97      2.50 o 
  -5   1  13       25.92       26.58      2.24 o 
  -4   1  13       59.11       55.85      2.91 o 
  -3   1  13        0.74       -0.01      1.55 o 
  -2   1  13       34.45       26.29      2.29 o 
  -1   1  13      292.63      269.95      5.82 o 
   0   1  13      139.77      129.44      4.13 o 
   1   1  13       37.32       30.67      2.43 o 
   2   1  13      139.32      142.05     13.02 o 
   3   1  13      239.77      243.16      8.81 o 
   4   1  13        0.61        0.73      1.62 o 
   5   1  13       94.07      103.74      4.33 o 
   6   1  13        0.67        1.60      1.90 o 
   7   1  13        2.21        8.83      3.61 o 
   8   1  13       51.25       64.79      6.15 o 
   9   1  13       56.11       69.70      6.66 o 
 -14   2  13       74.80       84.73      6.84 o 
 -13   2  13       13.43       10.82      4.42 o 
 -12   2  13        0.84        1.77      2.08 o 
 -11   2  13        0.35        2.50      2.91 o 
 -10   2  13       17.68       14.29      2.40 o 
  -9   2  13        1.84        0.26      1.47 o 
  -8   2  13      104.34      106.49      4.30 o 
  -7   2  13       48.40       39.18      4.79 o 
  -6   2  13       31.12       33.13      2.54 o 
  -5   2  13      504.14      460.50      8.28 o 
  -4   2  13      153.34      181.87      9.37 o 
  -3   2  13      718.28      683.26     10.24 o 
  -2   2  13       58.12       56.89      2.89 o 
  -1   2  13      364.86      336.38      6.60 o 
   0   2  13      468.70      456.25      7.92 o 
   1   2  13      438.76      429.91      7.75 o 
   2   2  13      163.54      167.85      4.87 o 
   3   2  13      187.86      177.63      5.08 o 
   4   2  13       48.49       61.56      5.04 o 
   5   2  13       26.02       32.10      4.21 o 
   6   2  13       20.99       18.64      3.98 o 
   7   2  13        2.95       -0.69      2.96 o 
   8   2  13        0.05        0.88      3.51 o 
 -13   3  13       90.11      102.05     12.16 o 
 -12   3  13      220.48      230.38     11.26 o 
 -11   3  13        0.82        0.13      3.24 o 
 -10   3  13      167.40      168.53      8.09 o 
  -9   3  13      145.68      132.22      4.90 o 
  -8   3  13        3.86        3.89      1.72 o 
  -7   3  13       49.08       42.23      2.90 o 
  -6   3  13      137.85      126.50      4.38 o 
  -5   3  13       89.14       85.35      5.90 o 
  -4   3  13       17.58       12.83      1.78 o 
  -3   3  13       61.70       48.01      2.74 o 
  -2   3  13      102.80      101.34      3.68 o 
  -1   3  13      260.63      235.00      5.47 o 
   0   3  13      132.73      134.72      6.47 o 
   1   3  13      144.89      133.94      6.66 o 
   2   3  13        1.41        4.12      2.59 o 
   3   3  13      532.66      480.85     13.32 o 
   4   3  13       67.03       47.17      4.95 o 
   5   3  13       15.60       12.44      3.65 o 
   6   3  13      159.97      178.34      8.93 o 
   7   3  13       13.69       12.63      4.12 o 
   8   3  13      407.32      456.06     15.03 o 
 -13   4  13       24.44       18.21      3.93 o 
 -12   4  13        1.35       -0.02      2.96 o 
 -11   4  13       74.52       75.95      4.26 o 
 -10   4  13      479.00      466.86      9.31 o 
  -9   4  13       68.32       64.61      5.32 o 
  -8   4  13        0.62        1.05      1.60 o 
  -7   4  13      115.52      106.08      3.29 o 
  -6   4  13       14.74       14.14      1.54 o 
  -5   4  13        2.22        2.90      1.07 o 
  -4   4  13       10.71       11.53      1.35 o 
  -3   4  13        9.80        9.63      1.62 o 
  -2   4  13        2.81        1.53      1.55 o 
  -1   4  13       23.45       20.06      1.99 o 
   0   4  13      127.32      114.94      3.94 o 
   1   4  13      455.37      421.99      7.85 o 
   2   4  13       26.27       17.50      2.14 o 
   3   4  13      222.20      181.78      5.34 o 
   4   4  13       33.41       37.21      4.09 o 
   5   4  13        4.27        4.09      1.95 o 
   6   4  13       82.42       88.38      4.97 o 
   7   4  13        1.54       -1.68      2.06 o 
 -12   5  13       50.05       44.63      5.09 o 
 -11   5  13        4.04        7.77      3.19 o 
 -10   5  13       29.04       30.36      5.94 o 
  -9   5  13        3.35        1.00      1.32 o 
  -8   5  13        0.48       -0.36      2.40 o 
  -7   5  13       14.81       11.41      2.57 o 
  -6   5  13      860.85      865.52     17.11 o 
  -5   5  13       48.69       50.12      3.63 o 
  -4   5  13       11.91        8.02      1.78 o 
  -3   5  13      299.41      303.47      6.66 o 
  -2   5  13       85.46       82.45      3.65 o 
  -1   5  13        0.83        2.58      1.44 o 
   0   5  13        1.32        1.28      1.48 o 
   1   5  13        0.08        0.67      1.49 o 
   2   5  13       12.53       11.09      2.07 o 
   3   5  13       88.52       89.78      4.69 o 
   4   5  13       30.68       29.65      3.40 o 
   5   5  13        5.04        7.54      2.32 o 
   6   5  13        1.31        4.00      2.23 o 
 -10   6  13        2.68        0.42      2.27 o 
  -9   6  13        0.20        2.91      2.50 o 
  -8   6  13       39.60       33.25      4.02 o 
  -7   6  13      172.30      154.84      7.21 o 
  -6   6  13       27.34       24.96      2.66 o 
  -5   6  13      941.46      941.19     13.77 o 
  -4   6  13      877.96      867.37     12.98 o 
  -3   6  13      145.69      158.34      5.14 o 
  -2   6  13       36.15       27.87      2.59 o 
  -1   6  13      151.60      138.81      4.84 o 
   0   6  13       41.32       39.63      3.00 o 
   1   6  13       20.87       23.71      2.61 o 
   2   6  13       28.00       24.67      7.12 o 
   3   6  13        8.38        8.31      2.64 o 
   4   6  13       71.39       62.41      4.00 o 
   5   6  13       31.60       29.35      3.35 o 
  -9   7  13       47.73       48.10      5.23 o 
  -8   7  13        7.63        6.10      3.05 o 
  -7   7  13       19.96       16.83      3.51 o 
  -6   7  13        5.61        2.45      2.27 o 
  -5   7  13       15.46       20.95      3.42 o 
  -4   7  13       33.16       44.45      4.44 o 
  -3   7  13        7.38        6.36      1.93 o 
  -2   7  13       11.32        9.17      2.17 o 
  -1   7  13       36.70       38.46      3.13 o 
   0   7  13        8.05        4.35      1.88 o 
   1   7  13       32.63       41.96      3.31 o 
   2   7  13       16.17       16.18      3.10 o 
   3   7  13      220.76      244.96      8.32 o 
   4   7  13        6.48       12.70      2.82 o 
  -6   8  13       12.01       15.45      3.61 o 
  -5   8  13       17.53       17.44      3.65 o 
  -4   8  13        1.39        3.05      2.59 o 
  -3   8  13       93.18      103.18      6.61 o 
  -2   8  13        9.46        9.20      3.14 o 
  -1   8  13      141.25      152.57      7.86 o 
   0   8  13        3.87        1.66      2.59 o 
   1   8  13      148.51      136.80      7.68 o 
 -14   0  14       61.96       89.72      7.21 o 
 -12   0  14      288.45      295.53     11.52 o 
 -11   0  14      368.87      357.41     12.07 o 
 -10   0  14      603.01      627.41     16.23 o 
  -9   0  14      254.43      257.93      9.71 o 
  -8   0  14        2.06        2.59      2.40 o 
  -7   0  14       13.00       11.75      2.73 o 
  -6   0  14       81.72       71.59      4.90 o 
  -5   0  14       31.75       24.19      3.19 o 
  -4   0  14        0.78        2.68      1.80 o 
  -3   0  14        0.01       -0.51      1.57 o 
  -2   0  14       54.46       49.49      3.98 o 
  -1   0  14      787.72      739.66     15.54 o 
   0   0  14     1214.42     1152.24     20.95 o 
   1   0  14     2213.67     2154.64     33.81 o 
   2   0  14      273.36      266.53      8.93 o 
   3   0  14        8.42       12.72      2.77 o 
   4   0  14       23.80       24.10      3.70 o 
   5   0  14      126.65      148.23      7.31 o 
   6   0  14       54.06       81.49      6.10 o 
   7   0  14        9.78       14.38      3.84 o 
   8   0  14      125.99      153.92      8.56 o 
 -14   1  14        3.06        3.33      3.65 o 
 -13   1  14       18.03       13.55      4.35 o 
 -12   1  14      217.71      221.07     12.70 o 
 -11   1  14      787.91      799.05     13.54 o 
 -10   1  14       72.71       76.82      4.25 o 
  -9   1  14        3.62        5.31      1.90 o 
  -8   1  14       19.27       20.89      2.47 o 
  -7   1  14        4.60        4.66      1.57 o 
  -6   1  14       86.73       75.29      3.72 o 
  -5   1  14       83.51       72.94      3.41 o 
  -4   1  14       67.00       66.15      3.25 o 
  -3   1  14      327.34      323.42      6.73 o 
  -2   1  14       43.73       40.49      2.62 o 
  -1   1  14      274.04      262.85     10.94 o 
   0   1  14      124.57      125.48      4.29 o 
   1   1  14      101.06      100.03      3.94 o 
   2   1  14      145.96      155.50      4.88 o 
   3   1  14       19.89       21.12      2.31 o 
   4   1  14       89.91      114.53      7.24 o 
   5   1  14       44.09       61.09      3.68 o 
   6   1  14       10.33       19.52      4.07 o 
   7   1  14       31.03       34.36      4.99 o 
   8   1  14        9.87       15.08      4.30 o 
 -13   2  14        6.06        5.82      2.55 o 
 -12   2  14       11.79       20.07      4.21 o 
 -11   2  14       32.14       26.83      3.06 o 
 -10   2  14        0.73        2.18      1.82 o 
  -9   2  14       13.48       22.39      4.23 o 
  -8   2  14       19.98       18.22      2.40 o 
  -7   2  14       33.77       34.95      2.79 o 
  -6   2  14      191.10      178.29     10.36 o 
  -5   2  14      188.38      191.04      9.78 o 
  -4   2  14      100.20       92.78      3.74 o 
  -3   2  14       59.03       49.01      2.83 o 
  -2   2  14      362.28      371.81      7.26 o 
  -1   2  14      252.96      253.10      5.87 o 
   0   2  14       64.97       61.45      7.35 o 
   1   2  14       94.76       89.47      3.75 o 
   2   2  14      175.14      171.59      5.08 o 
   3   2  14       63.21       67.01      5.32 o 
   4   2  14        0.28        3.65      2.68 o 
   5   2  14       14.67        8.37      3.33 o 
   6   2  14        0.31        3.47      3.05 o 
   7   2  14      142.91      169.22      9.02 o 
   8   2  14      100.05      110.12      8.05 o 
 -13   3  14       66.58       71.35      5.27 o 
 -12   3  14        0.67        3.43      2.17 o 
 -11   3  14       70.23       66.32      5.92 o 
 -10   3  14       21.06       20.09      2.66 o 
  -9   3  14        5.78        9.26      2.12 o 
  -8   3  14        0.70        0.00      1.50 o 
  -7   3  14       38.77       37.03      3.33 o 
  -6   3  14       48.60       51.73      3.49 o 
  -5   3  14        2.34        1.33      1.34 o 
  -4   3  14      295.71      299.07      6.61 o 
  -3   3  14       64.07       53.09      5.30 o 
  -2   3  14        5.72        6.21      4.16 o 
  -1   3  14        1.83        3.85      1.51 o 
   0   3  14       29.07       28.91      3.75 o 
   1   3  14       22.39       26.55      3.75 o 
   2   3  14      644.36      599.15     15.22 o 
   3   3  14       14.92       24.51      3.98 o 
   4   3  14        4.32        3.42      2.82 o 
   5   3  14       12.77       12.53      3.70 o 
   6   3  14      269.18      297.24     11.61 o 
   7   3  14       84.56      101.65      7.77 o 
 -12   4  14       16.75       12.49      2.69 o 
 -11   4  14       44.64       49.49      4.32 o 
 -10   4  14       12.52       10.08      3.33 o 
  -9   4  14        0.88       -1.61      1.66 o 
  -8   4  14       22.97       18.37      2.96 o 
  -7   4  14        1.94        0.67      1.53 o 
  -6   4  14       50.99       44.02      2.99 o 
  -5   4  14       71.38       72.15      3.58 o 
  -4   4  14      113.51      102.16      6.10 o 
  -3   4  14      146.98      132.36      6.75 o 
  -2   4  14      323.97      318.93     10.31 o 
  -1   4  14       88.68       80.29      5.60 o 
   0   4  14        8.30        6.43      2.82 o 
   1   4  14       83.71       82.05      5.83 o 
   2   4  14       91.91       79.32      6.06 o 
   3   4  14       46.66       47.54      5.18 o 
   4   4  14       67.35       61.65      5.83 o 
   5   4  14       18.64       17.39      4.21 o 
   6   4  14        3.23       -0.09      3.47 o 
 -11   5  14       61.74       70.53      5.73 o 
 -10   5  14       47.11       48.15      5.06 o 
  -9   5  14        3.95        3.30      1.99 o 
  -8   5  14      112.73      109.66      6.84 o 
  -7   5  14      392.39      405.05     12.44 o 
  -6   5  14       32.38       35.33      4.35 o 
  -5   5  14       34.93       29.14      4.07 o 
  -4   5  14        5.32        5.09      2.68 o 
  -3   5  14        8.66        8.23      2.91 o 
  -2   5  14      176.92      166.08      7.82 o 
  -1   5  14       83.36       85.10      5.92 o 
   0   5  14       14.65       26.13      4.12 o 
   1   5  14       91.83       86.12      6.24 o 
   2   5  14       80.20       75.57      6.01 o 
   3   5  14        7.96        6.61      3.38 o 
   4   5  14        5.31        8.74      3.61 o 
   5   5  14        5.14       -0.09      3.33 o 
   6   5  14       32.71       35.84      5.64 o 
  -7   6  14        5.23        4.21      2.91 o 
  -6   6  14      199.08      197.91      6.00 o 
  -5   6  14       21.14       21.88      3.86 o 
  -4   6  14      706.99      718.79     11.71 o 
  -3   6  14       15.53       14.51      2.22 o 
  -2   6  14       52.38       59.88      5.13 o 
  -1   6  14       63.68       58.92      3.49 o 
   0   6  14        0.34       -0.26      1.57 o 
   1   6  14       29.54       26.80      8.56 o 
   2   6  14       18.35       18.86      3.10 o 
   3   6  14        5.13        9.43      2.34 o 
   4   6  14       72.65       76.47      8.88 o 
  -8   7  14        0.14        2.31      2.54 o 
  -7   7  14       70.41       68.63      5.60 o 
  -6   7  14        0.80       -0.09      2.22 o 
  -5   7  14       47.88       49.30      4.72 o 
  -4   7  14        7.31        4.35      2.27 o 
  -3   7  14       31.71       36.24      4.09 o 
  -2   7  14        5.34        5.78      2.00 o 
  -1   7  14       18.13       20.40      2.68 o 
   0   7  14       18.19       11.77      2.43 o 
   1   7  14       65.66       69.75      4.11 o 
   2   7  14        4.20        4.85      2.30 o 
  -5   8  14        4.97        4.62      3.01 o 
  -4   8  14        6.20        9.76      3.14 o 
  -3   8  14        4.70        5.09      2.73 o 
  -2   8  14        1.81        3.19      2.68 o 
  -1   8  14       78.97       92.22      6.57 o 
 -13   1  15      135.96      164.88      9.39 o 
 -12   1  15        3.46        1.37      2.14 o 
 -11   1  15      142.71      144.99     11.93 o 
 -10   1  15       86.83       78.26      7.72 o 
  -9   1  15        0.61        1.83      1.63 o 
  -8   1  15       30.29       31.12      6.94 o 
  -7   1  15       24.82       25.16      2.50 o 
  -6   1  15        9.16        7.29      2.64 o 
  -5   1  15      121.98      108.13      4.20 o 
  -4   1  15       73.99       64.07      4.83 o 
  -3   1  15        0.11       -1.30      1.14 o 
  -2   1  15      107.18      112.77      4.13 o 
  -1   1  15      123.53      120.86      4.30 o 
   0   1  15      649.50      631.19     10.31 o 
   1   1  15       10.99       11.63      2.10 o 
   2   1  15        1.17        2.32      1.59 o 
   3   1  15       24.70       26.72      2.65 o 
   4   1  15       57.46       69.87      3.91 o 
   5   1  15       94.40      116.47      5.18 o 
   6   1  15        2.05        5.23      3.38 o 
   7   1  15       16.08       17.34      4.25 o 
 -13   2  15       17.04       17.77      3.16 o 
 -12   2  15       39.79       40.70      5.36 o 
 -11   2  15       72.46       81.81      4.83 o 
 -10   2  15       21.93       22.42      2.83 o 
  -9   2  15       17.00       16.38      2.50 o 
  -8   2  15       24.75       23.06      2.60 o 
  -7   2  15       12.53       18.80      2.37 o 
  -6   2  15      134.26      128.84      4.67 o 
  -5   2  15      254.43      262.57      6.41 o 
  -4   2  15       30.55       29.07      2.68 o 
  -3   2  15        5.43        4.83      1.67 o 
  -2   2  15        0.87        1.70      1.34 o 
  -1   2  15      101.09      100.51      3.96 o 
   0   2  15        3.28        2.29      1.57 o 
   1   2  15      191.34      183.55      5.34 o 
   2   2  15        0.28        3.14      2.64 o 
   3   2  15       20.91       25.81      4.02 o 
   4   2  15        1.17        3.01      2.73 o 
   5   2  15       54.23       67.34      5.83 o 
   6   2  15      102.11      119.83      7.77 o 
   7   2  15        0.62        0.92      3.42 o 
 -13   3  15       69.75       72.17      4.66 o 
 -12   3  15       75.02       84.39     10.43 o 
 -11   3  15       49.94       64.19      5.97 o 
 -10   3  15       39.62       36.35      6.34 o 
  -9   3  15        4.98        4.70      2.36 o 
  -8   3  15       11.13       10.00      2.14 o 
  -7   3  15       21.37       25.27      2.66 o 
  -6   3  15      562.13      592.12     10.37 o 
  -5   3  15        5.58        5.85      1.78 o 
  -4   3  15       14.16       14.07      2.04 o 
  -3   3  15        1.64        2.25      1.49 o 
  -2   3  15        0.90        1.48      1.50 o 
  -1   3  15        6.46        5.78      2.64 o 
   0   3  15      146.28      130.19      7.03 o 
   1   3  15       75.40       67.80      5.46 o 
   2   3  15       87.47       92.41      6.38 o 
   3   3  15       50.77       57.21      5.41 o 
   4   3  15        0.02       -3.28      2.50 o 
   5   3  15       65.42       62.67      6.10 o 
   6   3  15      159.25      191.01      9.80 o 
 -12   4  15      164.59      171.05      6.30 o 
 -11   4  15        5.98        4.71      2.34 o 
 -10   4  15       30.01       20.16      4.12 o 
  -9   4  15       55.64       53.79      3.63 o 
  -8   4  15       38.68       37.18      3.08 o 
  -7   4  15       15.38       13.22      2.29 o 
  -6   4  15        0.06       -2.10      1.44 o 
  -5   4  15       18.85       14.61      3.38 o 
  -4   4  15       16.72       11.56      3.19 o 
  -3   4  15       32.23       29.51      4.07 o 
  -2   4  15      114.62       94.49      6.15 o 
  -1   4  15      149.78      125.52      6.94 o 
   0   4  15       86.51       82.42      6.10 o 
   1   4  15        1.30       -0.51      2.59 o 
   2   4  15       44.08       31.82      4.67 o 
   3   4  15       18.91       21.78      4.30 o 
   4   4  15      112.93      110.30      7.49 o 
   5   4  15       18.05       15.86      4.44 o 
   6   4  15       30.33       26.55      5.32 o 
 -11   5  15       15.46       18.06      3.58 o 
 -10   5  15        5.62        8.23      2.34 o 
  -9   5  15        3.14       -1.71      2.87 o 
  -8   5  15        0.05       -1.43      2.54 o 
  -7   5  15      176.35      173.20      8.51 o 
  -6   5  15      736.51      706.77     17.44 o 
  -5   5  15      108.03      125.52      7.21 o 
  -4   5  15      213.17      218.85      9.25 o 
  -3   5  15        2.44        5.69      2.87 o 
  -2   5  15       35.70       36.40      4.67 o 
  -1   5  15      235.19      225.56      9.30 o 
   0   5  15       10.47        8.69      3.28 o 
   1   5  15       29.79       22.25      4.16 o 
   2   5  15       50.69       57.02      5.73 o 
   3   5  15        1.35       -0.88      3.10 o 
   4   5  15        9.38        6.98      3.88 o 
   5   5  15        2.12        0.37      3.56 o 
  -7   6  15      130.13      122.56      7.49 o 
  -6   6  15       15.24       17.71      3.98 o 
  -5   6  15      104.92      116.64      7.31 o 
  -4   6  15       49.23       47.96      5.04 o 
  -3   6  15      228.90      228.98      9.57 o 
  -2   6  15       83.23       88.34      6.61 o 
  -1   6  15       11.61       15.17      3.65 o 
   0   6  15        2.82        2.77      3.19 o 
   1   6  15       26.49       27.80      4.58 o 
   2   6  15       27.70       38.29      5.32 o 
   3   6  15        0.40       -0.14      3.47 o 
  -4   7  15       28.24       26.73      4.39 o 
  -3   7  15       12.26       11.38      3.61 o 
  -2   7  15       56.51       53.51      5.64 o 
  -1   7  15        0.05        0.51      3.10 o 
   0   7  15       16.72       19.01      4.21 o 
   1   7  15      165.01      194.11      9.67 o 
 -13   0  16      764.88      857.96     21.74 o 
 -12   0  16       57.53       36.63      5.23 o 
 -11   0  16     1209.99     1290.67     26.73 o 
 -10   0  16        4.94        2.22      2.91 o 
  -9   0  16       17.77       25.30      3.98 o 
  -8   0  16      201.09      204.70      8.79 o 
  -7   0  16        3.83        3.01      2.40 o 
  -6   0  16       50.00       52.63      4.62 o 
  -5   0  16        0.04        1.85      2.27 o 
  -4   0  16       65.70       53.23      4.58 o 
  -3   0  16      116.11      111.14      6.15 o 
  -2   0  16      236.75      222.23      8.42 o 
  -1   0  16        3.76        5.50      2.50 o 
   0   0  16      719.79      722.31     16.28 o 
   1   0  16      460.86      471.97     12.76 o 
   2   0  16       15.22       15.49      3.28 o 
   3   0  16        7.68       14.75      3.33 o 
   4   0  16      183.25      209.09      8.97 o 
   5   0  16      127.88      178.29      8.60 o 
   6   0  16      103.45      120.80      7.54 o 
 -13   1  16       10.69       13.79      3.14 o 
 -12   1  16       59.36       59.83      4.76 o 
 -11   1  16       29.16       33.57      4.30 o 
 -10   1  16      371.84      383.30      9.06 o 
  -9   1  16      392.88      421.17      9.24 o 
  -8   1  16       18.54       16.20      3.08 o 
  -7   1  16      215.87      227.08      6.39 o 
  -6   1  16        6.45        5.52      1.83 o 
  -5   1  16       88.85       78.96      3.84 o 
  -4   1  16       14.00       10.79      2.01 o 
  -3   1  16        5.01        7.81      1.84 o 
  -2   1  16      108.22      109.11      5.69 o 
  -1   1  16      419.05      415.26      8.30 o 
   0   1  16      689.68      697.70     11.26 o 
   1   1  16       48.74       43.63      3.03 o 
   2   1  16       39.59       40.34      3.45 o 
   3   1  16       95.41      104.27      4.61 o 
   4   1  16       10.13        7.24      2.52 o 
   5   1  16       44.36       42.60      5.18 o 
   6   1  16       49.70       61.09      6.06 o 
 -13   2  16        9.11        8.28      3.93 o 
 -12   2  16       22.90       21.10      3.23 o 
 -11   2  16       11.89       13.72      2.74 o 
 -10   2  16        3.63        3.06      5.78 o 
  -9   2  16       21.60       26.93      2.91 o 
  -8   2  16       64.23       63.27      3.78 o 
  -7   2  16      100.48       90.69      4.27 o 
  -6   2  16      249.24      256.33      6.70 o 
  -5   2  16        3.41        3.45      1.67 o 
  -4   2  16       25.89       24.45      3.68 o 
  -3   2  16        5.40        5.54      1.78 o 
  -2   2  16      184.90      181.45      5.41 o 
  -1   2  16      154.49      151.83     12.60 o 
   0   2  16       44.04       48.93      3.15 o 
   1   2  16       70.77       62.51      3.60 o 
   2   2  16        0.03        2.17      2.50 o 
   3   2  16       97.06      115.67      7.17 o 
   4   2  16       50.85       57.07      5.64 o 
   5   2  16       19.91       26.73      4.62 o 
   6   2  16       24.92       32.47      5.18 o 
 -12   3  16       21.98       23.40      4.76 o 
 -11   3  16       35.70       32.42      3.40 o 
 -10   3  16       19.34       14.99      2.63 o 
  -9   3  16       88.60       89.99      7.21 o 
  -8   3  16      237.41      214.41      6.49 o 
  -7   3  16       36.49       42.97      3.22 o 
  -6   3  16        9.37       10.33      2.21 o 
  -5   3  16        4.00        2.42      1.68 o 
  -4   3  16       15.56       17.53      3.95 o 
  -3   3  16      298.42      288.77      6.87 o 
  -2   3  16      293.45      291.46     10.36 o 
  -1   3  16       99.25       95.23      6.24 o 
   1   3  16        7.19       10.96      3.38 o 
   2   3  16        1.26       -2.36      2.45 o 
   3   3  16       30.21       40.84      5.04 o 
   4   3  16       48.26       56.01      5.87 o 
   5   3  16        0.32        1.71      3.56 o 
 -11   4  16        0.84       -0.69      3.05 o 
 -10   4  16        2.67        4.07      2.96 o 
  -9   4  16        2.04        2.48      1.93 o 
  -8   4  16       91.19       75.10      4.16 o 
  -7   4  16       96.28      103.96      4.66 o 
  -6   4  16        9.20        5.97      3.05 o 
  -5   4  16        7.00        3.88      2.87 o 
  -4   4  16       19.74       19.24      3.79 o 
  -3   4  16       44.82       44.49      4.76 o 
  -2   4  16        0.00        4.07      2.77 o 
  -1   4  16       20.99       18.73      3.88 o 
   0   4  16       11.98        8.56      3.47 o 
   1   4  16       37.42       34.50      4.72 o 
   2   4  16        1.11       -2.22      2.82 o 
   3   4  16       14.48       22.29      4.67 o 
   4   4  16       34.87       47.78      5.83 o 
   5   4  16       16.11       33.90      5.60 o 
 -10   5  16       50.39       50.97      5.73 o 
  -9   5  16        0.01        3.79      3.24 o 
  -8   5  16        6.32       11.10      3.75 o 
  -7   5  16      104.02      105.49      7.26 o 
  -6   5  16       16.46       19.84      4.07 o 
  -5   5  16       22.55       23.40      4.25 o 
  -4   5  16      389.88      405.51     12.95 o 
  -3   5  16      135.34      120.48      7.31 o 
  -2   5  16       69.29       67.66      5.92 o 
  -1   5  16       37.53       36.17      4.76 o 
   0   5  16        6.95        2.59      3.19 o 
   1   5  16       34.40       34.59      4.95 o 
   2   5  16       47.14       51.38      5.78 o 
   3   5  16        4.38        3.33      3.88 o 
  -8   6  16        1.09        3.05      3.47 o 
  -7   6  16      127.39      128.34      8.05 o 
  -6   6  16       24.65       25.95      4.58 o 
  -5   6  16       62.49       65.72      5.92 o 
  -4   6  16       69.22       76.08      6.20 o 
  -3   6  16      222.15      215.20      9.71 o 
  -2   6  16      138.45      133.47      7.95 o 
  -1   6  16       39.86       42.36      5.18 o 
   0   6  16        0.44        3.01      3.19 o 
   1   6  16        0.91        0.83      3.42 o 
   2   6  16        4.22        2.27      3.65 o 
  -4   7  16       93.40       88.66      6.94 o 
  -3   7  16       19.07       21.37      4.44 o 
  -2   7  16        3.04        2.54      3.42 o 
  -1   7  16       10.55       14.06      4.21 o 
 -12   1  17        9.31        7.80      2.81 o 
 -11   1  17        5.43        6.27      2.52 o 
 -10   1  17        0.74        1.16      2.11 o 
  -9   1  17       12.33       13.74      2.55 o 
  -8   1  17       62.15       69.60      4.07 o 
  -7   1  17        2.95        6.69      2.04 o 
  -6   1  17       33.12       36.81      5.62 o 
  -5   1  17       25.23       22.00      2.57 o 
  -4   1  17       67.95       72.41      3.84 o 
  -3   1  17      177.32      174.34      5.50 o 
  -2   1  17        5.74        5.53      1.81 o 
  -1   1  17      112.72      119.65      4.70 o 
   0   1  17        0.01        4.85      1.75 o 
   1   1  17      106.21      108.61      4.61 o 
   2   1  17        7.04       11.08      2.26 o 
   3   1  17       99.64      112.13      4.92 o 
   4   1  17       68.96       83.43      6.47 o 
   5   1  17       64.57       83.53      6.75 o 
 -12   2  17       15.18       19.80      3.58 o 
 -11   2  17        0.02        1.70      2.05 o 
 -10   2  17       21.55       18.47      4.37 o 
  -9   2  17      176.10      173.24      8.53 o 
  -8   2  17       38.89       35.75      3.25 o 
  -7   2  17      322.56      324.34      9.13 o 
  -6   2  17       52.37       58.71      6.52 o 
  -5   2  17       65.79       68.97      3.82 o 
  -4   2  17        0.96       -0.01      1.49 o 
  -3   2  17      165.10      170.53      5.52 o 
  -2   2  17      331.39      331.52      7.60 o 
  -1   2  17      453.50      467.93     14.13 o 
   0   2  17       60.22       66.09      3.78 o 
   1   2  17       13.62       16.46      3.70 o 
   2   2  17       66.09       83.16      6.34 o 
   3   2  17        0.05       -1.06      2.87 o 
   4   2  17       15.80       21.32      4.30 o 
   5   2  17        0.93        5.46      3.56 o 
 -11   3  17        4.67        8.33      2.60 o 
 -10   3  17        0.32        4.85      2.16 o 
  -9   3  17        0.23        0.47      2.01 o 
  -8   3  17        9.60        6.12      2.31 o 
  -7   3  17       11.45        9.73      2.25 o 
  -6   3  17       54.89       55.49      5.11 o 
  -5   3  17      290.79      288.50     10.89 o 
  -4   3  17      151.20      154.23      5.32 o 
  -3   3  17        0.02       -0.42      2.40 o 
  -2   3  17        2.81        1.66      2.68 o 
  -1   3  17      275.13      260.98     10.22 o 
   0   3  17       27.81       38.20      4.76 o 
   1   3  17      146.80      160.58      8.42 o 
   2   3  17       28.34       25.30      4.35 o 
   3   3  17       62.41       79.55      6.61 o 
   4   3  17       22.02       24.47      4.90 o 
 -11   4  17        0.46        3.42      3.61 o 
 -10   4  17       30.52       24.60      4.25 o 
  -9   4  17       23.98       28.37      5.25 o 
  -8   4  17        7.67        7.28      2.31 o 
  -7   4  17        2.86        5.64      3.24 o 
  -6   4  17        0.07       -1.11      2.64 o 
  -5   4  17        0.00        0.46      2.68 o 
  -4   4  17       72.59       76.17      6.15 o 
  -3   4  17      212.27      215.20      9.48 o 
  -2   4  17       88.46       79.36      6.43 o 
  -1   4  17      149.99      138.47      7.91 o 
   0   4  17       81.34       73.49      6.34 o 
   1   4  17       48.18       43.01      5.36 o 
   2   4  17       15.89       23.82      4.53 o 
   3   4  17       39.92       51.71      5.97 o 
  -9   5  17      186.68      180.23      9.57 o 
  -8   5  17      160.31      161.32      8.97 o 
  -7   5  17       22.22       23.49      4.25 o 
  -6   5  17      157.91      139.95      8.14 o 
  -5   5  17       18.12       14.85      3.98 o 
  -4   5  17        8.66       11.42      3.79 o 
  -3   5  17       44.12       42.73      5.23 o 
  -2   5  17       45.82       39.73      5.13 o 
  -1   5  17        4.06        5.23      3.56 o 
   0   5  17      100.19      111.74      7.58 o 
   1   5  17        1.59        3.28      3.51 o 
   2   5  17       15.96       21.18      4.76 o 
  -7   6  17      452.48      481.08     15.22 o 
  -6   6  17      142.66      143.70      8.51 o 
  -5   6  17       70.34       67.80      6.24 o 
  -4   6  17      150.80      136.94      8.32 o 
  -3   6  17       14.37       21.32      4.39 o 
  -2   6  17       21.66       10.54      4.02 o 
  -1   6  17        7.71        9.16      4.02 o 
   0   6  17       22.03       21.88      4.72 o 
 -12   0  18        5.07       14.80      4.58 o 
 -11   0  18      160.70      177.18      9.62 o 
 -10   0  18       81.71      103.50      7.31 o 
  -9   0  18       15.56       21.04      4.12 o 
  -8   0  18      125.12      128.90      7.63 o 
  -7   0  18      672.45      667.05     17.11 o 
  -6   0  18      720.82      704.69     17.44 o 
  -5   0  18       72.45       62.11      5.36 o 
  -4   0  18      288.52      273.24     10.13 o 
  -3   0  18     1044.44     1043.65     21.88 o 
  -2   0  18     1538.00     1491.57     27.75 o 
  -1   0  18      140.75      150.45      7.54 o 
   0   0  18       11.64       19.24      3.61 o 
   1   0  18        1.34        4.90      2.87 o 
   2   0  18       11.21        7.08      3.14 o 
   3   0  18       42.82       42.32      5.13 o 
   4   0  18       51.86       62.76      5.97 o 
 -12   1  18       22.56       30.67      3.74 o 
 -11   1  18        9.84        8.31      2.77 o 
 -10   1  18       24.49       26.13      3.27 o 
  -9   1  18        0.60       -0.53      1.83 o 
  -8   1  18       68.47       67.74      5.30 o 
  -7   1  18      375.90      377.29     10.57 o 
  -6   1  18       70.34       63.77      3.91 o 
  -5   1  18        9.43       10.71      2.29 o 
  -4   1  18        0.21       -0.21      1.62 o 
  -3   1  18      128.67      128.34      4.99 o 
  -2   1  18      198.96      205.70      6.18 o 
  -1   1  18        4.52        5.08      3.58 o 
   0   1  18        1.15        0.15      2.27 o 
   1   1  18        2.26        2.57      1.92 o 
   2   1  18        2.84        2.13      2.75 o 
   3   1  18       13.80       18.41      4.07 o 
   4   1  18       24.29       25.16      4.53 o 
 -11   2  18        3.32        1.27      2.59 o 
 -10   2  18       32.08       24.28      4.19 o 
  -9   2  18       36.04       35.09      3.53 o 
  -8   2  18      139.77      136.37      5.56 o 
  -7   2  18       20.99       14.40      2.57 o 
  -6   2  18       40.77       43.53      3.40 o 
  -5   2  18      105.17      116.26      4.90 o 
  -4   2  18      113.40      117.53     12.37 o 
  -3   2  18      281.93      279.98      7.27 o 
  -2   2  18        8.15        9.18      2.77 o 
  -1   2  18        0.11       -1.28      1.58 o 
   0   2  18      129.38      125.57      7.40 o 
   1   2  18        1.78        2.91      3.10 o 
   2   2  18       42.38       37.88      5.09 o 
   3   2  18       11.89       22.85      4.44 o 
   4   2  18       97.14      114.70      7.91 o 
 -11   3  18       12.06        7.95      5.41 o 
 -10   3  18        4.51        0.89      2.14 o 
  -9   3  18        0.37       -1.31      2.00 o 
  -8   3  18      174.43      185.43      6.44 o 
  -7   3  18        0.00       -0.70      1.78 o 
  -6   3  18        3.98        3.76      2.05 o 
  -5   3  18        1.64        0.16      1.81 o 
  -4   3  18       19.35       21.97      4.12 o 
  -3   3  18        7.18        7.40      3.28 o 
  -2   3  18        1.01       -1.48      2.50 o 
  -1   3  18      117.27      116.82      7.45 o 
   0   3  18       27.08       22.25      4.35 o 
   1   3  18       20.46       23.86      4.49 o 
   2   3  18        9.08       13.64      4.07 o 
   3   3  18       85.54       95.97      7.49 o 
 -10   4  18        1.62        0.51      2.24 o 
  -9   4  18        9.17        6.51      2.50 o 
  -8   4  18        3.23        0.97      3.05 o 
  -7   4  18        1.56        5.83      3.47 o 
  -6   4  18       74.57       69.33      6.20 o 
  -5   4  18      140.00      149.29      8.46 o 
  -4   4  18      208.65      200.81      9.57 o 
  -3   4  18      188.62      199.29      9.53 o 
  -2   4  18       73.75       77.47      6.52 o 
  -1   4  18        0.53        1.25      3.14 o 
   0   4  18       10.48       14.98      4.07 o 
   1   4  18      104.01      105.59      7.68 o 
   2   4  18        2.65        2.82      3.61 o 
  -8   5  18        0.90        3.84      3.38 o 
  -7   5  18        3.75        6.57      3.56 o 
  -6   5  18       13.59       12.07      4.02 o 
  -5   5  18        9.35       14.06      4.12 o 
  -4   5  18      144.58      136.43      8.37 o 
  -3   5  18      212.24      221.95     10.31 o 
  -2   5  18       35.97       42.92      5.55 o 
  -1   5  18      134.49      126.63      8.37 o 
   0   5  18        0.00       -0.92      3.24 o 
   1   5  18        6.97        7.12      4.12 o 
  -5   6  18       73.91       79.09      6.80 o 
  -4   6  18       25.21       24.79      4.81 o 
  -3   6  18       20.82       22.20      4.81 o 
 -11   1  19       10.50       13.91      3.04 o 
 -10   1  19       76.33       68.34      4.51 o 
  -9   1  19       16.19       18.58      3.01 o 
  -8   1  19       11.53       16.10      3.68 o 
  -7   1  19       53.63       55.53      3.87 o 
  -6   1  19      154.91      151.16     13.39 o 
  -5   1  19       58.66       62.24      3.92 o 
  -4   1  19        0.31       -0.83      1.67 o 
  -3   1  19        3.72        3.95      1.94 o 
  -2   1  19      220.82      201.46      8.44 o 
  -1   1  19       15.55       12.42      2.43 o 
   0   1  19       96.61       97.79      4.69 o 
   1   1  19        8.57        8.39      3.01 o 
   2   1  19       51.69       60.35      5.87 o 
   3   1  19      330.03      369.99     13.18 o 
 -10   2  19       54.67       59.67      4.41 o 
  -9   2  19       10.94       10.81      2.66 o 
  -8   2  19       32.91       36.86      3.51 o 
  -7   2  19       60.31       60.85      4.05 o 
  -6   2  19       18.74       19.30      2.72 o 
  -5   2  19        0.43        0.21      1.86 o 
  -4   2  19       89.16       99.58      8.46 o 
  -3   2  19        1.01        4.82      2.82 o 
  -2   2  19       33.25       35.48      4.32 o 
  -1   2  19        3.57        5.23      3.10 o 
   0   2  19       12.38       12.49      3.88 o 
   1   2  19       10.78       14.57      3.98 o 
   2   2  19       98.73       99.99      7.45 o 
 -10   3  19       33.27       30.00      3.51 o 
  -9   3  19       34.95       42.72      3.94 o 
  -8   3  19       27.69       27.93      3.30 o 
  -7   3  19        3.85        3.08      2.12 o 
  -6   3  19        9.48       13.18      2.68 o 
  -5   3  19        4.14        0.83      3.05 o 
  -4   3  19        0.07        3.56      2.96 o 
  -3   3  19      152.53      159.47      8.65 o 
  -2   3  19        0.17        4.07      3.05 o 
  -1   3  19       13.97       24.79      4.58 o 
   0   3  19       58.53       69.60      6.38 o 
   1   3  19      146.06      165.89      9.11 o 
   2   3  19       25.69       27.56      5.18 o 
  -8   4  19       17.31       11.75      4.30 o 
  -7   4  19        9.54        8.00      3.79 o 
  -6   4  19       81.26       75.15      6.66 o 
  -5   4  19       19.07       19.79      4.44 o 
  -4   4  19      387.38      406.30     13.92 o 
  -3   4  19       33.35       26.45      4.86 o 
  -2   4  19        0.23        2.08      3.24 o 
  -1   4  19        2.55        3.51      3.61 o 
   0   4  19        0.06        0.88      3.56 o 
   1   4  19       41.48       44.08      5.78 o 
  -6   5  19       15.83       12.39      4.35 o 
  -5   5  19       17.40       15.72      4.39 o 
  -4   5  19       12.71       15.17      4.58 o 
  -3   5  19       99.95      100.04      7.86 o 
  -2   5  19        0.06       -0.23      3.28 o 
 -10   0  20       17.62       17.39      4.39 o 
  -9   0  20       12.67       10.59      3.88 o 
  -8   0  20      123.17      130.38      8.23 o 
  -7   0  20      160.66      166.26      8.93 o 
  -6   0  20      208.69      236.52     10.36 o 
  -5   0  20      258.08      259.32     10.64 o 
  -4   0  20        9.15        8.00      3.38 o 
  -3   0  20      261.79      261.21     10.64 o 
  -2   0  20      191.00      178.89      8.74 o 
  -1   0  20       34.79       30.71      4.53 o 
   0   0  20        0.15        4.81      2.91 o 
   1   0  20        1.80        2.45      3.14 o 
   2   0  20       83.41       77.93      6.61 o 
 -10   1  20       42.50       35.56      4.46 o 
  -9   1  20       26.35       24.30      3.34 o 
  -8   1  20        6.03        5.93      4.88 o 
  -7   1  20       58.35       56.53      4.14 o 
  -6   1  20       52.61       52.39      3.93 o 
  -5   1  20      225.52      225.89      7.06 o 
  -4   1  20      220.18      212.86      6.82 o 
  -3   1  20      326.96      332.19      8.45 o 
  -2   1  20        5.78        7.05      2.32 o 
  -1   1  20        2.75        1.57      2.89 o 
   0   1  20        5.49        5.82      3.70 o 
   1   1  20      104.66      113.70      5.34 o 
  -9   2  20       92.96       88.97      5.17 o 
  -8   2  20       16.07       10.36      2.74 o 
  -7   2  20       24.32       27.63      3.30 o 
  -6   2  20       51.65       55.85      4.05 o 
  -5   2  20       17.18       21.03      2.93 o 
  -4   2  20       23.19       18.95      2.86 o 
  -3   2  20       48.50       55.70      3.89 o 
  -2   2  20       43.86       42.78      5.27 o 
  -1   2  20        0.00       -2.17      2.77 o 
   0   2  20       12.94        8.09      3.75 o 
   1   2  20      201.33      227.36     10.54 o 
  -8   3  20        3.91        7.40      2.61 o 
  -7   3  20        3.66        4.58      2.32 o 
  -6   3  20       33.83       28.35      4.90 o 
  -5   3  20       46.01       41.49      5.50 o 
  -4   3  20      191.37      190.08      9.71 o 
  -3   3  20        7.54        4.07      3.42 o 
  -2   3  20       24.32       15.96      4.12 o 
  -1   3  20       11.45       11.01      4.12 o 
   0   3  20       22.88       31.96      5.13 o 
  -6   4  20       50.96       48.10      6.01 o 
  -5   4  20       14.68       11.52      4.21 o 
  -4   4  20       14.36        8.37      3.93 o 
  -3   4  20       43.19       43.15      5.73 o 
  -2   4  20        0.58       -0.42      3.24 o 
  -8   1  21        0.00       -1.05      2.27 o 
  -7   1  21       11.59        9.62      2.68 o 
  -6   1  21      294.71      301.02      8.48 o 
  -5   1  21       11.60       12.29      4.12 o 
  -4   1  21        2.06        0.95      2.04 o 
  -3   1  21        7.14        4.88      2.25 o 
  -2   1  21        0.03       -1.96      1.85 o 
  -1   1  21       18.55       16.12      2.88 o 
  -8   2  21       25.18       25.64      3.48 o 
  -7   2  21        2.52        5.65      2.48 o 
  -6   2  21        2.13        3.77      2.30 o 
  -5   2  21        4.78        7.14      2.57 o 
  -4   2  21        0.32        0.30      2.09 o 
  -3   2  21       23.93       24.47      4.67 o 
  -2   2  21        2.87        1.11      3.24 o 
  -1   2  21        8.79        5.32      3.65 o 
  -6   3  21      211.03      230.92     11.28 o 
  -5   3  21        0.13       -0.51      3.28 o 
  -4   3  21        0.19       -3.19      3.05 o 
  -3   3  21      135.60      132.97      8.65 o 
  -6   0  22      625.80      638.23     18.31 o 
  -5   0  22      439.53      451.48     15.17 o 
  -4   0  22      238.58      229.81     10.73 o 
  -5   1  22        1.93        3.52      2.41 o 
                                                 
